# Supplementary material for: Identification of an epithelial-mesenchymal transition-related lncRNA prognostic signature for patients with glioblastoma
Source: Sci Rep. 2021 Dec 8;11:23694. doi: 10.1038/s41598-021-03213-y (PMC8654911; doi:10.1038/s41598-021-03213-y)
Supplement: Supplementary file 1 — Supplementary Table S1. [file 41598_2021_3213_MOESM1_ESM.xlsx]

## Sheet: GSE4290_GSEA_results
Supplementary Table 1 The results of Gene set enrichment analyses between normal and tumor tissues of GBM from GSE4290.
NAME	SIZE	Enrichment score （ES）	Normalized enrichment score （NES）	Nomalized P value	p.adjust	qvalues	enriched genes
HALLMARK_KRAS_SIGNALING_DN	190	-0.416554	-1.57514	0.00131234	0.0079139	0.00349878	NUDT11/PDK2/DCC/YBX2/SSTR4/ALOX12B/PDE6B/PKP1/KLK7/SLC25A23/CAMK1D/ABCG4/MYOT/NRIP2/KCNN1/SLC16A7/CPEB3/FGFR3/CLSTN3/RYR1/CCNA1/EFHD1/DLK2/RGS11/MFSD6/NR4A2/DTNB/SIDT1/SPTBN2/SYNPO/EPHA5/THRB/SOX10/TENM2/ARPP21/ARHGDIG/MAST3/KCNQ2/SMPX/SNCB/RYR2/SLC30A3
HALLMARK_PANCREAS_BETA_CELLS	40	-0.586772	-1.74519	0.00154321	0.0079139	0.00349878	GCK/AKT3/PCSK1/STXBP1/PAK3/ABCC8/PCSK2/SYT13/CHGA/SST
HALLMARK_NOTCH_SIGNALING	31	0.593982	1.84682	0.00265957	0.0079139	0.00349878	LFNG/FZD7/JAG1/MAML2/WNT5A/FZD5/SAP30/NOTCH1/NOTCH3/HES1/NOTCH2/APH1A/PSENEN/FZD1/HEYL/CCND1
HALLMARK_MYC_TARGETS_V2	56	0.513444	1.80604	0.00286533	0.0079139	0.00349878	MAP3K6/MCM5/CDK4/MYC/HK2/PLK1/PLK4/LAS1L/NIP7/TMEM97/RRP9/PHB/UNG/MCM4/IPO4/AIMP2/PRMT3/NOP2/SORD/UTP20/DDX18/HSPE1/CBX3/RRP12/WDR74/PES1/GNL3/HSPD1/WDR43/GRWD1/PUS1/PA2G4/MRTO4/MPHOSPH10/BYSL/TFB2M
HALLMARK_ANGIOGENESIS	35	0.716659	2.26772	0.00287356	0.0079139	0.00349878	COL3A1/POSTN/TIMP1/VEGFA/JAG1/LPL/LUM/S100A4/SERPINA5/FSTL1/COL5A2/NRP1/VCAN/APOH/CCND2/SPP1/CXCL6/ITGAV/MSX1/VAV2/FGFR1/THBD/TNFRSF21/PRG2/STC1/KCNJ8/PDGFA/SLCO2A1
HALLMARK_IL6_JAK_STAT3_SIGNALING	87	0.616743	2.3626	0.0031746	0.0079139	0.00349878	PLA2G2A/CD44/TNFRSF12A/IL7/TLR2/ITGA4/TNFRSF1A/CD14/HMOX1/OSMR/SOCS3/IL4R/CXCL10/FAS/MYD88/TGFB1/PDGFC/IL15RA/IL10RB/CXCL11/CXCL3/CD36/IL13RA1/IL1R2/STAT3/TNFRSF1B/A2M/EBI3/TYK2/BAK1/CSF2/STAT1/JUN/IL1R1/CD9/CSF1/TNFRSF21/CXCL9/IFNGR2/LTBR/IRF9/CCL7/ACVRL1/IRF1/CCR1/PIM1/CXCL13
HALLMARK_INTERFERON_ALPHA_RESPONSE	92	0.694729	2.68761	0.00322581	0.0079139	0.00349878	PSMB8/IL7/GBP2/C1S/SAMD9/MVB12A/RTP4/TRIM14/TRIM5/PLSCR1/PSMB9/NMI/BST2/CD74/OAS1/ISG15/LGALS3BP/CASP1/SAMD9L/IRF7/TAP1/PARP9/DDX60/CASP8/IFI35/LAP3/IFI44/IL4R/SP110/HLA-C/CXCL10/IFIH1/PROCR/MOV10/IFI44L/USP18/BATF2/CXCL11/ISG20/IFITM3/TRIM25/UBE2L6/MX1/TRIM21/HELZ2/PARP14/LAMP3/EPSTI1/B2M/IL15/RSAD2/DHX58/PARP12/LPAR6/IFIT3/IFITM2/TXNIP/RNF31/ELF1/PSME1
HALLMARK_COAGULATION	136	0.506151	2.09095	0.0037037	0.0079139	0.00349878	ANXA1/SERPINE1/PLAU/TIMP1/FN1/CFI/PROS1/C1R/C1QA/C1S/MMP2/SERPINA1/MMP9/PRSS23/SERPING1/APOC1/SPARC/COMP/C3/ADAM9/ACOX2/PECAM1/PLAT/BMP1/CFD/GNG12/GNB2/DUSP6/TIMP3/P2RY1/MST1/MMP7/CFH/A2M/CAPN2/CAPN5/LRP1/ANG/CTSB/CTSO/MAFF/MMP11/MMP15/MMP14/SERPINC1/ARF4/DPP4/SH2B2/C2/ITGA2
HALLMARK_DNA_REPAIR	144	0.443201	1.85075	0.00374532	0.0079139	0.00349878	TP53/TYMS/SEC61A1/RAD51/PCNA/POLD1/SMAD5/AAAS/VPS37D/HCLS1/ZWINT/DDB2/POLR2J/RPA3/NME4/RFC2/RFC4/ITPA/IMPDH2/POLD4/POLA2/TAF12/ALYREF/PRIM1/APRT/LIG1/TARBP2/GTF2H3/POLA1/ZNRD1/COX17/POLR2F/UMPS/REV3L/POLD3/POM121/SSRP1/VPS37B/NCBP2/ERCC1/SDCBP/RAD52/POLR2D/POLR2G/GTF2A2/DAD1/ERCC8/POLR2H/DUT/POLR2E/SF3A3/RAE1/ERCC4/RFC3/PNP/NELFCD
HALLMARK_APOPTOSIS	158	0.51519	2.16509	0.00401606	0.0079139	0.00349878	TOP2A/F2R/WEE1/ANXA1/EMP1/TIMP1/CD44/TNFRSF12A/CASP6/CAV1/MMP2/HMGB2/LUM/CDK2/CD14/BAX/LGALS3/HMOX1/NEDD9/HSPB1/CASP1/TAP1/DPYD/BRCA1/CASP8/GPX3/GADD45A/TGFB2/BGN/FAS/DAP/BMP2/CASP2/TSPO/MCL1/LMNA/PLAT/BTG3/CASP3/CASP4/KRT18/IL18/ISG20/CDC25B/CDKN1A/CCND2/TIMP3/IFITM3/FDXR/RARA/ERBB2/PDGFRB/LEF1/SOD2/PMAIP1/ATF3/GADD45B/ROCK1/BMF
HALLMARK_COMPLEMENT	194	0.437706	1.90933	0.00411523	0.0079139	0.00349878	LTF/SERPINE1/COL4A2/TIMP1/FN1/CTSC/ERAP2/PPP4C/C1R/C1QA/C1S/C1QC/ANXA5/CP/SERPINA1/PLSCR1/PSMB9/SERPING1/LGALS3/APOC1/CASP1/IRF7/C3/ADAM9/LAP3/S100A9/FCER1G/GNAI3/PLAT/LYN/CASP3/CBLB/CASP4/GNB2/CD36/PRCP/CASP5/DUSP6/CFH/GNB4/PFN1/TNFAIP3/CEBPB/APOBEC3G/MSRB1/LRP1/GNGT2/PLA2G4A/ANG/DYRK2/GATA3/CTSB/CTSO/CTSS/MAFF/F5/WAS/CTSL/MMP15/CASP7/MMP14/PHEX/HSPA5/SERPINC1/DPP4
HALLMARK_GLYCOLYSIS	194	0.394985	1.72298	0.00411523	0.0079139	0.00349878	KIF20A/CDK1/EGFR/IGFBP3/TGFBI/CXCR4/CD44/CASP6/VEGFA/PYGL/SOX9/IDH1/LHX9/PMM2/AURKA/DDIT4/DEPDC1/ANKZF1/HMMR/PGM2/HK2/CENPA/PLOD2/PGAM2/GUSB/VCAN/NASP/SDC1/SAP30/COL5A1/PGLS/PFKFB1/TPST1/SPAG4/PLOD1/STC2/ISG20/IL13RA1/B4GALT4/CAPN5/P4HA1/GPC1/ANG/GYS1/SLC25A13/RBCK1/XYLT2/TKTL1/CHST12/HSPA5/PSMC4/MERTK/SDC3/GLRX/PAXIP1/IDUA/GAPDHS/GPR87/CHPF2/GPC4/NANP/EXT2/SLC37A4/SLC25A10/NT5E/STC1
HALLMARK_INTERFERON_GAMMA_RESPONSE	194	0.643767	2.8082	0.00411523	0.0079139	0.00349878	PSMB8/MTHFD2/IL7/METTL7B/C1R/C1S/VAMP8/RNF213/RTP4/TRIM14/PLSCR1/PSMB9/NMI/SERPING1/BST2/NAMPT/CD74/ISG15/LGALS3BP/CASP1/SAMD9L/IRF7/TAP1/HLA-G/VCAM1/DDX60/SOCS3/CASP8/IFI35/HLA-A/LAP3/BTG1/IFI44/IL4R/SP110/SRI/OAS3/HLA-DMA/SPPL2A/HLA-B/CXCL10/NFKBIA/FAS/IFIH1/SAMHD1/IFI44L/NLRC5/MYD88/MVP/LATS2/IL15RA/USP18/VAMP5/BATF2/CASP3/NUP93/HIF1A/CASP4/CXCL11/FPR1/ARL4A/ISG20/NCOA3/TNFAIP6/CDKN1A/IL18BP/I…
HALLMARK_TNFA_SIGNALING_VIA_NFKB	194	0.470966	2.05441	0.00411523	0.0079139	0.00349878	TNC/PTX3/SERPINE1/PLAU/CD44/CEBPD/VEGFA/TGIF1/TLR2/ABCA1/MYC/JAG1/PHLDA1/ACKR3/FJX1/NAMPT/TAP1/SOCS3/BTG1/GADD45A/DRAM1/CXCL10/NFKBIA/IFIH1/LIF/BMP2/MCL1/IL15RA/TNFAIP8/BCL2A1/BTG3/BCL6/CLCF1/CXCL11/CXCL3/TRIP10/IL18/TNFAIP6/CDKN1A/IER5/TNFAIP3/HES1/CEBPB/FOS/CCL20/PNRC1/PDLIM5/RCAN1/TIPARP/SOD2/TNIP2/FOSL1/ATF3/GADD45B/CXCL6/GEM/TNIP1/KLF6/NFIL3/MAFF/CSF2/TANK/JUN/DUSP4/JUNB/NINJ1/EGR1/SAT1/PHLD…
HALLMARK_ALLOGRAFT_REJECTION	193	0.501364	2.18775	0.00414938	0.0079139	0.00349878	EGFR/F2R/TIMP1/FLNA/IL7/GBP2/TLR2/HLA-DRA/GPR65/MMP9/CAPG/CD74/STAB1/IRF7/SPI1/TAP1/HLA-G/BRCA1/HLA-A/FCGR2B/IL4R/HLA-DMA/ELF4/TGFB2/FAS/ETS1/ITGB2/LIF/HLA-E/RPS19/KLRD1/BCAT1/TLR3/TGFB1/CDKN2A/EIF5A/HCLS1/TLR1/LYN/HIF1A/SRGN/INHBB/IL18/IKBKB/NCF4/CCND2/HLA-DMB/TRAF2/IGSF6/IL10/GALNT1/B2M/CD86/IL15/HLA-DQA1/CSK/IFNAR2/CTSS/HLA-DOA/PTPRC/WAS/RPL39/RPS9/CD1D/CD4/STAT1/C2/PTPN6/CD40/GZMB/CSF1/CXCL9/…
HALLMARK_G2M_CHECKPOINT	184	0.682467	2.94862	0.00414938	0.0079139	0.00349878	TOP2A/NDC80/PBK/CDK1/KIF4A/TACC3/CCNB2/EZH2/BUB1/NUSAP1/TPX2/TTK/LMNB1/CDC20/CKS2/CDC45/KIF23/CENPF/GINS2/MCM5/CDK4/MYBL2/CENPE/SMC4/CDKN2C/MYC/CDC25A/FBXO5/NEK2/KIF11/UBE2C/AURKB/DBF4/PRC1/CCNA2/MCM2/KIF15/AURKA/BARD1/DDX39A/MAD2L1/RBL1/HMMR/KIF2C/MKI67/BIRC5/HOXC10/CENPA/BRCA2/MCM3/PLK1/EXO1/DTYMK/ODC1/ESPL1/TGFB1/NASP/PTTG1/SMC1A/LBR/SAP30/PLK4/HUS1/HIF1A/POLQ/PRIM2/CHEK1/STIL/MCM6/RACGAP1/CDC…
HALLMARK_IL2_STAT5_SIGNALING	193	0.387422	1.69055	0.00414938	0.0079139	0.00349878	EMP1/CD44/MYC/ETV4/GPR65/PHLDA1/SOCS2/PLSCR1/CAPG/HK2/NRP1/COL6A1/IL4R/DCPS/TWSG1/CXCL10/LIF/BMP2/ODC1/FLT3LG/PLIN2/CKAP4/CASP3/WLS/ARL4A/NCOA3/GLIPR2/SPRY4/CCND2/SPP1/IFITM3/SLC39A8/IL1R2/TNFRSF1B/MUC1/IL10/FGL2/CDCP1/SLC1A5/P4HA1/CD86/MAPKAPK2/AHCY/GALM/GADD45B/SERPINB6/NFKBIZ/CISH/IL10RA/ITGAV/KLF6/NFIL3/CDC6/MAFF/LRIG1/CSF2/SERPINC1/ENO3/UMPS/ANXA4/NOP2/TNFRSF4/BATF/IKZF2/CSF1/IGF2R/TNFRSF21/…
HALLMARK_MYC_TARGETS_V1	185	0.508527	2.2002	0.00414938	0.0079139	0.00349878	CDC20/CDC45/MCM5/CDK4/MYC/CDK2/PRDX4/CCNA2/TYMS/MCM2/MAD2L1/PCNA/SNRPG/ODC1/MCM7/LSM7/RPLP0/MCM6/G3BP1/RPS5/SNRPD3/RFC4/IMPDH2/CAD/RRP9/U2AF1/PABPC1/IFRD1/SSBP1/POLD2/PHB/MCM4/FBL/EIF3B/RPS3/RPL18/ILF2/PRPF31/AIMP2/KPNB1/SRSF1/RRM1/PSMC4/PSMA2/SNRPD1/TRIM28/DEK/SNRPA/UBE2E1/NCBP1/LSM2/HNRNPA2B1/SF3B3/RANBP1/SMARCC1/PPM1G/USP1/HNRNPA1/NCBP2/DDX18/HDGF/LDHA/HSPE1/TFDP1/CBX3/PHB2/MRPL23/RPS10/EIF3D/…
HALLMARK_E2F_TARGETS	190	0.721576	3.15635	0.00416667	0.0079139	0.00349878	TOP2A/MELK/CDK1/KIF4A/TACC3/WEE1/CCNB2/EZH2/DLGAP5/E2F8/RRM2/SPC24/LMNB1/CDCA8/CDC20/CKS2/MTHFD2/RAD51AP1/MCM5/CDK4/MYBL2/CENPE/SMC4/BUB1B/CDKN2C/MYC/TK1/TP53/CENPM/CDC25A/HMGB2/KIF18B/PRDX4/AURKB/WDR90/MCM2/GINS1/AURKA/BARD1/CDCA3/HELLS/DDX39A/DEPDC1/MAD2L1/PCNA/HMMR/SPC25/KIF2C/TIMELESS/POLD1/MKI67/BRCA1/BIRC5/BRCA2/MCM3/PLK1/RNASEH2A/TCF19/ATAD2/ASF1B/ESPL1/MCM7/NUP205/NASP/CDKN2A/PTTG1/SMC1A/…
HALLMARK_EPITHELIAL_MESENCHYMAL_TRANSITION	195	0.629779	2.73352	0.00416667	0.0079139	0.00349878	IGFBP2/SERPINH1/COL3A1/ELN/IGFBP3/LOX/COL1A1/COL4A1/TNC/TGFBI/PTX3/SERPINE1/COL4A2/EMP3/POSTN/COL1A2/TIMP1/FN1/CD44/PCOLCE/TNFRSF12A/FLNA/COL6A2/VEGFA/MMP2/ITGA5/MGP/PRRX1/LOXL2/VIM/LUM/ADAM12/SFRP4/LAMC1/GAS1/IGFBP4/TAGLN/CTHRC1/SPARC/FSTL1/COL6A3/CAPG/COL5A2/LOXL1/ECM2/WNT5A/COMP/LGALS1/FBN2/CALD1/OXTR/VCAM1/TPM2/GPX7/SNAI2/GADD45A/TNFRSF11B/NID2/GLIPR1/PLOD2/MXRA5/ANPEP/BGN/FAS/VCAN/IL32/PCOLC…
HALLMARK_HYPOXIA	190	0.473475	2.0711	0.00416667	0.0079139	0.00349878	EGFR/IGFBP3/LOX/TGFBI/SERPINE1/CSRP2/CXCR4/ANXA2/CASP6/VEGFA/CAV1/TMEM45A/CA12/SRPX/S100A4/CP/ACKR3/ADM/HMOX1/DDIT4/GBE1/ANKZF1/PGM2/HK2/BTG1/IGFBP1/PGAM2/BGN/ETS1/PLIN2/SAP30/COL5A1/MAP3K1/STC2/ISG20/CDKN1A/PHKG1/TES/TNFAIP3/SLC2A5/FOS/PNRC1/HS3ST1/BCAN/LXN/P4HA1/TIPARP/GPC1/MT2A/ATF3/SLC25A1/HEXA/GCNT2/GYS1/MYH9/KLF6/KDM3A/NFIL3/TKTL1/MAFF/HSPA5/ENO3/SDC3/JUN/GAA/GLRX
HALLMARK_MTORC1_SIGNALING	189	0.392426	1.71495	0.00416667	0.0079139	0.00349878	SERPINH1/BUB1/RRM2/CXCR4/CTSC/MTHFD2/CDC25A/IDH1/MCM2/AURKA/DDX39A/DDIT4/GBE1/NAMPT/HK2/IGFBP5/YKT6/PLK1/PSPH/PLOD2/HSP90B1/ITGB2/BCAT1/NUP205/NUPR1/SEC11A/CDKN1A/SHMT2/GLA/FDXR/TES/TRIB3/MTHFD2L/TMEM97/RRP9/FGL2/SSR1/SLC1A5/IFRD1/P4HA1/DHFR/UNG/MCM4/PDAP1/NFIL3/RPA1/HSPA5/PSMC4/RIT1/GLRX/ACLY/CD9/SDF2L1/RPN1/PNO1/SORD/TCEA1/SLC37A4/ABCF2/PDK1/STC1/STIP1/LDHA/HSPE1/M6PR/HMBS/DDIT3/CALR/DAPP1/FADS…
HALLMARK_KRAS_SIGNALING_UP	192	0.367918	1.60387	0.00420168	0.0079139	0.00349878	PSMB8/IGFBP3/SERPINA3/PLAU/EMP1/CXCR4/TFPI/ETV4/PRRX1/ETV1/SOX9/HOXD11/PLVAP/MMP9/LY96/MAFB/SLPI/ANO1/NRP1/GPNMB/F13A1/CXCL10/TMEM100/ENG/ETS1/ITGB2/LIF/BMP2/FCER1G/TMEM176B/PECAM1/TRIB2/PLAT/DOCK2/MAP3K1/DCBLD2/CBX8/GYPC/AKT2/DUSP6/CCND2/SPP1/ADAM8/LAPTM5/CFH/C3AR1/TNFAIP3/TNFRSF1B/GADD45G/ADAMDEC1/CCL20/FBXO4/TMEM158/PRDM1
HALLMARK_P53_PATHWAY	188	0.389818	1.69708	0.00420168	0.0079139	0.00349878	F2R/S100A10/TP53/VAMP8/STEAP3/S100A4/BAX/SEC61A1/HMOX1/ITGB4/EPHA2/DDIT4/PCNA/CASP1/TAP1/PLXNB2/BTG1/GADD45A/DRAM1/CDKN2B/FAS/LIF/PROCR/BMP2/IP6K2/TGFB1/AEN/SDC1/CDKN2A/IRAK1/NUPR1/RPS27L/TRAF4/NOTCH1/DDB2/INHBB/CDKN1A/CCND2/IER5/FDXR/TRIB3/NOL8/ZFP36L1/APAF1/FOS/RPL36/MDM2/SP1/SLC35D1/PTPN14/SLC3A2/ST14/TPRKB/ATF3/RPL18/RAP2B/BAK1/ABHD4/MKNK2/UPP1/TXNIP/TCN2/RB1/JUN/PRKAB1/MAPKAPK3/NINJ1/SAT1
HALLMARK_ESTROGEN_RESPONSE_LATE	197	0.341488	1.48113	0.00423729	0.0079139	0.00349878	TOP2A/LTF/KIF20A/SERPINA3/MDK/CDC20/CD44/GINS2/FKBP5/CAV1/CA12/SERPINA1/MYOF/PDLIM3/IGFBP4/PRSS23/SERPINA5/RBBP8/S100A9/RNASEH2A/NXT1/ST6GALNAC2/ACOX2/MEST/SLC26A2/PLK4/BTG3/ASCL1/STIL/SLC16A1/SCUBE2/DLG5/ISG20/RAB31/MICB/GLA/PAPSS2/NRIP1/ALDH3A2/FOS
HALLMARK_INFLAMMATORY_RESPONSE	198	0.409958	1.77514	0.0042735	0.0079139	0.00349878	PDPN/CLEC5A/SERPINE1/EMP3/RGS1/TIMP1/MSR1/TLR2/ABCA1/MYC/ITGA5/NOD2/HAS2/RTP4/CD14/ADM/NMI/BST2/NAMPT/STAB1/OSMR/IRF7/CALCRL/C5AR1/IL4R/SRI/CXCL10/NFKBIA/LIF/TLR3/GNAI3/FZD5/IL15RA/TLR1/LYN/HIF1A/DCBLD2/CXCL11/FPR1/IL18/TNFAIP6/CDKN1A/C3AR1/TNFRSF1B/LAMP3/IL10/CCL20/SGMS2/EBI3/CYBB/IL15/CXCL6/ITGB8/IL10RA/KLF6/SLC31A1/MMP14/IL1R1/RNF144B/ICAM4/CD40/CSF1/CD69/CXCL9/TAPBP/IFNGR2/RELA/CXCL8/HRH1/AHR…
HALLMARK_MITOTIC_SPINDLE	198	0.440894	1.9091	0.0042735	0.0079139	0.00349878	TOP2A/NDC80/CDK1/KIF4A/CCNB2/BUB1/DLGAP5/NUSAP1/TPX2/TTK/LMNB1/FLNA/KIF23/CENPF/CENPE/SMC4/FBXO5/NEK2/KIF11/KNTC1/PRC1/KIF15/AURKA/NEDD9/KIF2C/PALLD/BIRC5/BRCA2/PLK1/ARHGAP4/ARAP3/ESPL1/ECT2/AKAP13/DOCK2/SMC1A/PIF1
HALLMARK_TGF_BETA_SIGNALING	52	0.4513	1.56579	0.0115607	0.0206441	0.00912686	ID3/SERPINE1/WWTR1/TGIF1/ENG/BMP2/TGFB1/ID1/RAB31/HDAC1/TGFBR1/SMAD1/SMURF2
HALLMARK_UNFOLDED_PROTEIN_RESPONSE	103	0.354275	1.41702	0.0166667	0.0287356	0.0127042	EIF4EBP1/MTHFD2/VEGFA/DDIT4/FKBP14/IGFBP1/HSP90B1/SHC1/SEC11A/STC2/PDIA6/CEBPB/RRP9/SSR1/ATF3/WIPI1/BANF1/CKS1B/YIF1A/HSPA5/ERN1/EXOSC9/EIF4A3/SLC30A5/EIF4G1/KHSRP/FUS/CALR/CEBPG/NABP1/SRPRB/XBP1/XPOT/KDELR3/RPS14/BAG3/GEMIN4/ALDH18A1/HERPUD1/CNOT2/EXOSC4/SEC31A
