# Supplementary material for: Identification of an epithelial-mesenchymal transition-related lncRNA prognostic signature for patients with glioblastoma
Source: Sci Rep. 2021 Dec 8;11:23694. doi: 10.1038/s41598-021-03213-y (PMC8654911; doi:10.1038/s41598-021-03213-y)
Supplement: Supplementary file 2 — Supplementary Table S2. [file 41598_2021_3213_MOESM2_ESM.xlsx]

## Sheet: EMT-related genes
Supplementary Table 2 The list of upregulated EMT-related genes in GBM.
Gene Symbol
IGFBP2
SERPINH1
COL3A1
ELN
IGFBP3
LOX
COL1A1
COL4A1
TNC
TGFBI
PTX3
SERPINE1
COL4A2
EMP3
POSTN
COL1A2
TIMP1
FN1
CD44
PCOLCE
TNFRSF12A
FLNA
COL6A2
VEGFA
MMP2
ITGA5
MGP
PRRX1
LOXL2
VIM
LUM
ADAM12
SFRP4
LAMC1
GAS1
IGFBP4
TAGLN
CTHRC1
SPARC
FSTL1
CAPG
COL5A2
LOXL1
ECM2
WNT5A
LGALS1
CALD1
VCAM1
TPM2
GPX7
SNAI2
GADD45A
TNFRSF11B
NID2
GLIPR1
PLOD2
MXRA5
ANPEP
BGN
FAS
VCAN
IL32
PCOLCE2
MCM7
TGFB1
CALU
CDH11
SDC1
EFEMP2
MEST
ACTA2
COL5A1
BMP1
DPYSL3
PPIB
FMOD
TPM4
PLOD1
