# Supplementary material for: Identification of an epithelial-mesenchymal transition-related lncRNA prognostic signature for patients with glioblastoma
Source: Sci Rep. 2021 Dec 8;11:23694. doi: 10.1038/s41598-021-03213-y (PMC8654911; doi:10.1038/s41598-021-03213-y)
Supplement: Supplementary file 3 — Supplementary Table S3. [file 41598_2021_3213_MOESM3_ESM.xlsx]

## Sheet: corResult
Supplementary Table 3 Correlations between lncRNAs and EMT-related genes
EMT-related lncRNAs	EMT-related genes	correlation coefficient (r)	pvalue
AL645608.6	MCM7	0.457596	2.45977e-10
LINC01786	MGP	-0.406424	2.8847e-08
AL139287.1	FLNA	0.4838	1.55166e-11
AL139287.1	TNFRSF11B	-0.424966	5.62088e-09
TP73-AS1	COL4A1	0.406743	2.80697e-08
TP73-AS1	COL4A2	0.430831	3.28117e-09
TP73-AS1	EMP3	0.415913	1.2647e-08
TP73-AS1	FLNA	0.449145	5.71131e-10
TP73-AS1	LAMC1	0.440187	1.36073e-09
TP73-AS1	FSTL1	0.416309	1.22125e-08
TP73-AS1	CALD1	0.411044	1.9371e-08
TP73-AS1	BGN	0.414908	1.38183e-08
TP73-AS1	EFEMP2	0.589346	1.46619e-17
TP73-AS1	PLOD1	0.409136	2.28497e-08
LNCTAM34A	PTX3	0.427019	4.6609e-09
LNCTAM34A	EMP3	0.467734	8.68183e-11
LNCTAM34A	TIMP1	0.50363	1.63122e-12
LNCTAM34A	TNFRSF12A	0.462141	1.54874e-10
LNCTAM34A	CAPG	0.45627	2.81178e-10
LNCTAM34A	LGALS1	0.457361	2.51886e-10
LNCTAM34A	TNFRSF11B	0.445127	8.45684e-10
LNCTAM34A	FAS	0.541499	1.44249e-14
LNCTAM34A	IL32	0.456885	2.64269e-10
LNCTAM34A	EFEMP2	0.454212	3.45598e-10
BX284668.5	CAPG	0.460679	1.79863e-10
BX284668.5	FAS	0.420367	8.51175e-09
SNHG3	TGFBI	0.461236	1.69898e-10
SNHG3	PCOLCE	0.425119	5.54295e-09
SNHG3	LUM	0.435703	2.08181e-09
SNHG3	CTHRC1	0.403519	3.69448e-08
SNHG3	GPX7	0.577446	9.04619e-17
SNHG3	SNAI2	0.402113	4.16083e-08
SNHG3	PPIB	0.405699	3.06923e-08
SNHG3	TPM4	0.431583	3.06011e-09
FOXD2-AS1	SDC1	0.458251	2.30201e-10
FOXD2-AS1	PLOD1	0.483653	1.57695e-11
AC105277.1	CAPG	0.46169	1.62187e-10
AC105277.1	ECM2	0.503388	1.67828e-12
LINC01358	CAPG	0.419648	9.0771e-09
LINC01358	GLIPR1	0.455421	3.06202e-10
LINC01358	PLOD2	0.402124	4.15682e-08
LINC01358	FAS	0.404687	3.34547e-08
AC099792.1	TIMP1	-0.44253	1.08699e-09
AC099792.1	ITGA5	-0.401102	4.53043e-08
AC099792.1	ADAM12	-0.44457	8.92623e-10
AC099792.1	LOXL1	-0.403973	3.55492e-08
AC099792.1	ANPEP	-0.436033	2.01807e-09
AC099792.1	SDC1	-0.453332	3.7736e-10
AC099792.1	COL5A1	-0.415878	1.26855e-08
GBP1P1	EMP3	0.464268	1.2443e-10
GBP1P1	CAPG	0.455444	3.05495e-10
GBP1P1	ECM2	0.409495	2.21529e-08
GBP1P1	VCAM1	0.456256	2.81565e-10
GBP1P1	IL32	0.432243	2.87793e-09
AL365361.1	IGFBP2	-0.418681	9.89506e-09
AL365361.1	SERPINH1	-0.472029	5.52707e-11
AL365361.1	EMP3	-0.551703	3.63553e-15
AL365361.1	TNFRSF12A	-0.444286	9.17492e-10
AL365361.1	PRRX1	-0.400597	4.72705e-08
AL365361.1	VIM	-0.416567	1.19364e-08
AL365361.1	SPARC	-0.411804	1.8131e-08
AL365361.1	GPX7	-0.54695	6.94873e-15
AL365361.1	CALU	-0.436033	2.01806e-09
AL365361.1	EFEMP2	-0.448858	5.87458e-10
AL365361.1	PPIB	-0.590667	1.19255e-17
LINC00623	EMP3	0.436044	2.01595e-09
LINC00623	CAPG	0.433699	2.51232e-09
LINC00623	GLIPR1	0.455112	3.15844e-10
LINC00623	FAS	0.44504	8.52854e-10
LINC00623	IL32	0.494123	4.89098e-12
PDIA3P1	IGFBP2	0.433459	2.56947e-09
PDIA3P1	SERPINH1	0.621072	7.80624e-20
PDIA3P1	COL3A1	0.564868	5.72253e-16
PDIA3P1	LOX	0.46331	1.37341e-10
PDIA3P1	COL1A1	0.558096	1.49638e-15
PDIA3P1	COL4A1	0.54266	1.23602e-14
PDIA3P1	TNC	0.531515	5.31454e-14
PDIA3P1	TGFBI	0.543898	1.04757e-14
PDIA3P1	PTX3	0.404734	3.33229e-08
PDIA3P1	SERPINE1	0.48362	1.58276e-11
PDIA3P1	COL4A2	0.543659	1.0817e-14
PDIA3P1	EMP3	0.470546	6.4643e-11
PDIA3P1	POSTN	0.402412	4.05722e-08
PDIA3P1	COL1A2	0.570894	2.38818e-16
PDIA3P1	TIMP1	0.59731	4.15893e-18
PDIA3P1	FN1	0.614197	2.55245e-19
PDIA3P1	CD44	0.478722	2.7e-11
PDIA3P1	PCOLCE	0.441576	1.19131e-09
PDIA3P1	FLNA	0.524817	1.24488e-13
PDIA3P1	COL6A2	0.559831	1.17221e-15
PDIA3P1	ITGA5	0.634943	6.52703e-21
PDIA3P1	PRRX1	0.478043	2.90561e-11
PDIA3P1	LOXL2	0.607214	8.25865e-19
PDIA3P1	VIM	0.601309	2.17996e-18
PDIA3P1	LUM	0.405449	3.13543e-08
PDIA3P1	ADAM12	0.578948	7.21912e-17
PDIA3P1	LAMC1	0.667619	1.11271e-23
PDIA3P1	SPARC	0.4414	1.21157e-09
PDIA3P1	FSTL1	0.53411	3.80237e-14
PDIA3P1	COL5A2	0.615769	1.9517e-19
PDIA3P1	LOXL1	0.420291	8.56993e-09
PDIA3P1	LGALS1	0.427818	4.33175e-09
PDIA3P1	CALD1	0.638016	3.70259e-21
PDIA3P1	SNAI2	0.435035	2.21675e-09
PDIA3P1	GADD45A	0.422987	6.7251e-09
PDIA3P1	NID2	0.426775	4.76626e-09
PDIA3P1	PLOD2	0.532815	4.49563e-14
PDIA3P1	MXRA5	0.53224	4.84139e-14
PDIA3P1	ANPEP	0.521122	1.97521e-13
PDIA3P1	BGN	0.578834	7.34421e-17
PDIA3P1	TGFB1	0.404109	3.51416e-08
PDIA3P1	CALU	0.529284	7.07117e-14
PDIA3P1	CDH11	0.447971	6.40914e-10
PDIA3P1	SDC1	0.410945	1.95371e-08
PDIA3P1	EFEMP2	0.559867	1.16632e-15
PDIA3P1	ACTA2	0.412098	1.76736e-08
PDIA3P1	COL5A1	0.531834	5.10143e-14
PDIA3P1	BMP1	0.497121	3.47226e-12
PDIA3P1	PPIB	0.585839	2.5263e-17
PDIA3P1	TPM4	0.492642	5.78577e-12
PDIA3P1	PLOD1	0.622917	5.65234e-20
HIST2H2BC	FAS	-0.408349	2.44554e-08
FCGR2C	SERPINH1	0.419591	9.12312e-09
FCGR2C	COL3A1	0.566771	4.35064e-16
FCGR2C	LOX	0.5485	5.63187e-15
FCGR2C	COL1A1	0.589877	1.34964e-17
FCGR2C	TNC	0.448289	6.21224e-10
FCGR2C	TGFBI	0.659622	5.69869e-23
FCGR2C	PTX3	0.520703	2.08076e-13
FCGR2C	SERPINE1	0.526043	1.06678e-13
FCGR2C	EMP3	0.414136	1.47879e-08
FCGR2C	POSTN	0.47151	5.83893e-11
FCGR2C	COL1A2	0.601355	2.16375e-18
FCGR2C	TIMP1	0.676055	1.87872e-24
FCGR2C	FN1	0.605185	1.15542e-18
FCGR2C	CD44	0.515788	3.80896e-13
FCGR2C	PCOLCE	0.47224	5.40467e-11
FCGR2C	FLNA	0.441022	1.2563e-09
FCGR2C	COL6A2	0.527669	8.6846e-14
FCGR2C	ITGA5	0.680134	7.78155e-25
FCGR2C	PRRX1	0.520478	2.13967e-13
FCGR2C	LOXL2	0.496708	3.64071e-12
FCGR2C	LUM	0.537627	2.40434e-14
FCGR2C	ADAM12	0.546233	7.65456e-15
FCGR2C	LAMC1	0.479143	2.5799e-11
FCGR2C	IGFBP4	0.479598	2.45563e-11
FCGR2C	TAGLN	0.423433	6.45901e-09
FCGR2C	FSTL1	0.48148	2.00074e-11
FCGR2C	CAPG	0.491449	6.6202e-12
FCGR2C	COL5A2	0.559716	1.19144e-15
FCGR2C	LOXL1	0.537889	2.32293e-14
FCGR2C	LGALS1	0.479041	2.60838e-11
FCGR2C	CALD1	0.516683	3.41424e-13
FCGR2C	SNAI2	0.442361	1.1048e-09
FCGR2C	GLIPR1	0.629227	1.84245e-20
FCGR2C	PLOD2	0.500322	2.39946e-12
FCGR2C	MXRA5	0.568116	3.58081e-16
FCGR2C	ANPEP	0.598416	3.48169e-18
FCGR2C	BGN	0.465605	1.08345e-10
FCGR2C	FAS	0.579779	6.36836e-17
FCGR2C	IL32	0.411169	1.91607e-08
FCGR2C	TGFB1	0.611578	3.97837e-19
FCGR2C	SDC1	0.470758	6.32147e-11
FCGR2C	EFEMP2	0.446241	7.58861e-10
FCGR2C	ACTA2	0.438873	1.54232e-09
FCGR2C	COL5A1	0.568084	3.59757e-16
FCGR2C	BMP1	0.461554	1.64472e-10
FCGR2C	TPM4	0.466562	9.8103e-11
FCGR2C	PLOD1	0.500452	2.3636e-12
AL390115.1	LOX	0.431331	3.13255e-09
AL390115.1	TGFBI	0.434235	2.38949e-09
AL390115.1	PTX3	0.540097	1.73678e-14
AL390115.1	EMP3	0.44889	5.85656e-10
AL390115.1	POSTN	0.460155	1.89727e-10
AL390115.1	TIMP1	0.525261	1.1773e-13
AL390115.1	LUM	0.414091	1.48457e-08
AL390115.1	ADAM12	0.40146	4.396e-08
AL390115.1	TAGLN	0.48207	1.87598e-11
AL390115.1	LGALS1	0.467013	9.35946e-11
AL390115.1	TNFRSF11B	0.487319	1.05143e-11
AL390115.1	GLIPR1	0.571111	2.31328e-16
AL390115.1	PLOD2	0.409151	2.28206e-08
AL390115.1	FAS	0.615889	1.91205e-19
AL390115.1	IL32	0.421386	7.7681e-09
AL390115.1	TPM4	0.425566	5.32239e-09
GAS5	LUM	0.44692	7.10264e-10
GAS5	CTHRC1	0.450441	5.02694e-10
GAS5	GPX7	0.629055	1.90024e-20
GAS5	PPIB	0.450548	4.97412e-10
CRYZL2P	TIMP1	0.47541	3.85637e-11
CRYZL2P	LUM	0.456585	2.7239e-10
CRYZL2P	FAS	0.527812	8.52788e-14
CRYZL2P	IL32	0.409283	2.2562e-08
LINC01351	COL1A1	-0.412027	1.77828e-08
LINC01351	COL1A2	-0.433639	2.52652e-09
LINC01351	COL6A2	-0.419469	9.22352e-09
LINC01351	LOXL1	-0.409671	2.18181e-08
LINC01351	SNAI2	-0.449678	5.41954e-10
LINC01351	ANPEP	-0.423469	6.43827e-09
LINC01351	SDC1	-0.443258	1.01328e-09
LINC01351	COL5A1	-0.464104	1.26546e-10
AC098934.1	MCM7	0.435295	2.16325e-09
AL392172.1	TGFBI	0.476606	3.39213e-11
AL392172.1	MGP	0.534079	3.81749e-14
AL392172.1	LUM	0.551546	3.71445e-15
AL392172.1	CTHRC1	0.459195	2.09186e-10
AL392172.1	CAPG	0.439324	1.47744e-09
AL392172.1	WNT5A	0.462589	1.47903e-10
AL392172.1	LGALS1	0.409645	2.18672e-08
AL392172.1	GPX7	0.512379	5.76062e-13
AL392172.1	GLIPR1	0.505248	1.34867e-12
AL392172.1	FAS	0.48694	1.09669e-11
AL392172.1	IL32	0.408207	2.4755e-08
GTF2IP20	FLNA	0.419336	9.33379e-09
AC096537.1	SERPINE1	0.416801	1.16919e-08
AC096537.1	TIMP1	0.426104	5.06741e-09
AC096537.1	TNFRSF12A	0.489812	7.95874e-12
AC096537.1	ADAM12	0.435878	2.04765e-09
AC096537.1	LGALS1	0.419161	9.48004e-09
LINC01736	CAPG	0.511811	6.16905e-13
LINC01354	ECM2	0.498731	2.8848e-12
AL139161.1	EMP3	0.401076	4.54059e-08
AL139161.1	ECM2	0.426859	4.72961e-09
AL359764.1	IGFBP2	-0.4026	3.99313e-08
AL359764.1	SERPINH1	-0.518129	2.85918e-13
AL359764.1	COL4A1	-0.473201	4.88075e-11
AL359764.1	TNC	-0.443932	9.49498e-10
AL359764.1	COL4A2	-0.475838	3.68342e-11
AL359764.1	FLNA	-0.481291	2.04246e-11
AL359764.1	VIM	-0.551457	3.76047e-15
AL359764.1	ADAM12	-0.437006	1.84101e-09
AL359764.1	LAMC1	-0.494333	4.77548e-12
AL359764.1	GAS1	-0.403175	3.80358e-08
AL359764.1	SPARC	-0.413663	1.54143e-08
AL359764.1	COL5A2	-0.435234	2.17563e-09
AL359764.1	CALD1	-0.445355	8.2721e-10
AL359764.1	GADD45A	-0.416211	1.23185e-08
AL359764.1	CALU	-0.515446	3.97114e-13
AL359764.1	CDH11	-0.410995	1.94524e-08
AL359764.1	BMP1	-0.40654	2.85634e-08
AL359764.1	PPIB	-0.481269	2.0475e-11
AL359764.1	TPM4	-0.458668	2.20688e-10
AL359764.1	PLOD1	-0.45334	3.77028e-10
AL390728.4	LAMC1	0.417528	1.09627e-08
LINC01105	SERPINH1	-0.505566	1.29888e-12
LINC01105	TNC	-0.445536	8.12755e-10
LINC01105	EMP3	-0.679915	8.16032e-25
LINC01105	TIMP1	-0.447631	6.62595e-10
LINC01105	CD44	-0.442944	1.04452e-09
LINC01105	TNFRSF12A	-0.481504	1.9957e-11
LINC01105	PRRX1	-0.511302	6.55817e-13
LINC01105	VIM	-0.496997	3.52184e-12
LINC01105	ADAM12	-0.429527	3.70164e-09
LINC01105	SFRP4	-0.416384	1.21321e-08
LINC01105	LAMC1	-0.427273	4.55406e-09
LINC01105	FSTL1	-0.515019	4.18315e-13
LINC01105	COL5A2	-0.442369	1.10394e-09
LINC01105	ECM2	-0.534989	3.39268e-14
LINC01105	LGALS1	-0.462948	1.42552e-10
LINC01105	CALD1	-0.490862	7.07293e-12
LINC01105	GPX7	-0.413963	1.5014e-08
LINC01105	GADD45A	-0.418081	1.04377e-08
LINC01105	TNFRSF11B	-0.437399	1.77374e-09
LINC01105	PLOD2	-0.463303	1.37446e-10
LINC01105	FAS	-0.419276	9.38319e-09
LINC01105	CALU	-0.483206	1.65638e-11
LINC01105	EFEMP2	-0.599777	2.79487e-18
LINC01105	PPIB	-0.521008	2.00344e-13
LINC01105	FMOD	-0.463775	1.30921e-10
LINC01871	TGFBI	0.456628	2.71222e-10
LINC01871	LUM	0.445439	8.20428e-10
LINC01871	IL32	0.477804	2.98153e-11
AC104794.2	CTHRC1	0.445065	8.5079e-10
AC092687.3	TNFRSF12A	0.430638	3.34044e-09
AC092687.3	GADD45A	0.466167	1.02213e-10
AC092687.3	TPM4	0.42436	5.93884e-09
AC064875.1	IGFBP2	0.592287	9.24474e-18
AC064875.1	SERPINH1	0.409335	2.24615e-08
AC064875.1	POSTN	0.49602	3.93909e-12
AC064875.1	MMP2	0.461808	1.6024e-10
AC064875.1	LAMC1	0.412159	1.7579e-08
AC064875.1	GAS1	0.467047	9.32692e-11
AC064875.1	GPX7	0.418793	9.79639e-09
AC064875.1	EFEMP2	0.46	1.9274e-10
AC064875.1	PPIB	0.533914	3.90008e-14
AC104695.2	IGFBP3	0.437998	1.67592e-09
AC104695.2	LOX	0.487876	9.88114e-12
AC104695.2	COL1A1	0.431395	3.11407e-09
AC104695.2	TNC	0.483601	1.586e-11
AC104695.2	TGFBI	0.427698	4.3799e-09
AC104695.2	PTX3	0.550581	4.24014e-15
AC104695.2	SERPINE1	0.542666	1.23505e-14
AC104695.2	TIMP1	0.45476	3.27173e-10
AC104695.2	FN1	0.467829	8.59649e-11
AC104695.2	CD44	0.532068	4.95011e-14
AC104695.2	FLNA	0.471946	5.57575e-11
AC104695.2	COL6A2	0.479222	2.55772e-11
AC104695.2	ITGA5	0.514012	4.72739e-13
AC104695.2	LOXL2	0.467845	8.58215e-11
AC104695.2	ADAM12	0.566889	4.27748e-16
AC104695.2	TAGLN	0.411462	1.86798e-08
AC104695.2	COL5A2	0.408161	2.48526e-08
AC104695.2	LOXL1	0.450466	5.01427e-10
AC104695.2	CALD1	0.444961	8.59396e-10
AC104695.2	GADD45A	0.434563	2.31718e-09
AC104695.2	GLIPR1	0.498828	2.8526e-12
AC104695.2	PLOD2	0.464805	1.17704e-10
AC104695.2	MXRA5	0.509718	7.93098e-13
AC104695.2	BGN	0.415535	1.3076e-08
AC104695.2	TGFB1	0.468226	8.24668e-11
AC104695.2	CDH11	0.433606	2.53438e-09
AC104695.2	EFEMP2	0.415273	1.33806e-08
AC104695.2	ACTA2	0.443514	9.88563e-10
AC104695.2	COL5A1	0.467976	8.46497e-11
AC104695.2	TPM4	0.442822	1.05683e-09
AC104695.2	PLOD1	0.414458	1.43754e-08
AC009414.2	ELN	-0.455249	3.11521e-10
AC009414.2	FLNA	-0.439306	1.48007e-09
AC009414.2	MCM7	-0.471091	6.10298e-11
AC016747.1	EMP3	0.404086	3.52101e-08
AC016747.1	TNFRSF11B	0.420885	8.12564e-09
AC016747.1	GLIPR1	0.434014	2.43932e-09
AC016747.1	FAS	0.443931	9.49548e-10
LINC01816	POSTN	-0.405123	3.22372e-08
CYTOR	IGFBP2	0.55423	2.56554e-15
CYTOR	SERPINH1	0.59645	4.77323e-18
CYTOR	COL3A1	0.501745	2.03347e-12
CYTOR	IGFBP3	0.509949	7.71453e-13
CYTOR	COL1A1	0.432507	2.80812e-09
CYTOR	COL4A1	0.480407	2.24896e-11
CYTOR	TGFBI	0.56141	9.37438e-16
CYTOR	PTX3	0.6243	4.43049e-20
CYTOR	SERPINE1	0.528519	7.79564e-14
CYTOR	COL4A2	0.419335	9.33459e-09
CYTOR	EMP3	0.527154	9.26974e-14
CYTOR	POSTN	0.51864	2.68483e-13
CYTOR	TIMP1	0.678808	1.03779e-24
CYTOR	PCOLCE	0.508433	9.24555e-13
CYTOR	TNFRSF12A	0.662424	3.2337e-23
CYTOR	COL6A2	0.487387	1.04347e-11
CYTOR	ITGA5	0.640362	2.39166e-21
CYTOR	LOXL2	0.473829	4.56563e-11
CYTOR	LUM	0.584061	3.32032e-17
CYTOR	ADAM12	0.623192	5.38536e-20
CYTOR	LAMC1	0.452702	4.01768e-10
CYTOR	IGFBP4	0.440395	1.33396e-09
CYTOR	TAGLN	0.576255	1.08083e-16
CYTOR	CTHRC1	0.499984	2.49541e-12
CYTOR	LOXL1	0.481489	1.99883e-11
CYTOR	LGALS1	0.675373	2.17411e-24
CYTOR	TPM2	0.419533	9.17088e-09
CYTOR	GPX7	0.428271	4.15564e-09
CYTOR	SNAI2	0.409812	2.15545e-08
CYTOR	GADD45A	0.430088	3.51483e-09
CYTOR	TNFRSF11B	0.489806	7.96355e-12
CYTOR	GLIPR1	0.429671	3.65273e-09
CYTOR	PLOD2	0.444831	8.70352e-10
CYTOR	MXRA5	0.450147	5.17493e-10
CYTOR	ANPEP	0.472572	5.21792e-11
CYTOR	FAS	0.477563	3.06016e-11
CYTOR	IL32	0.515831	3.78896e-13
CYTOR	PCOLCE2	0.407085	2.72607e-08
CYTOR	TGFB1	0.471832	5.64337e-11
CYTOR	CALU	0.409427	2.22824e-08
CYTOR	EFEMP2	0.542104	1.33097e-14
CYTOR	ACTA2	0.420976	8.05924e-09
CYTOR	COL5A1	0.43874	1.56184e-09
CYTOR	PPIB	0.613091	3.08054e-19
CYTOR	TPM4	0.541027	1.53556e-14
LINC00342	FLNA	0.415842	1.27263e-08
AC068057.1	EFEMP2	0.406617	2.83754e-08
AC018730.2	TGFBI	-0.41792	1.05873e-08
AC018730.2	PCOLCE	-0.414704	1.40677e-08
AC018730.2	LUM	-0.512842	5.44736e-13
AC018730.2	CTHRC1	-0.495249	4.30183e-12
AC018730.2	LGALS1	-0.416622	1.18789e-08
AC018730.2	GPX7	-0.528264	8.05186e-14
AC018730.2	FAS	-0.430305	3.44483e-09
MIR4435-2HG	IGFBP2	0.562963	7.51637e-16
MIR4435-2HG	SERPINH1	0.649087	4.54993e-22
MIR4435-2HG	COL3A1	0.525534	1.13747e-13
MIR4435-2HG	IGFBP3	0.511286	6.57107e-13
MIR4435-2HG	COL1A1	0.459908	1.94558e-10
MIR4435-2HG	COL4A1	0.572373	1.92178e-16
MIR4435-2HG	TGFBI	0.574857	1.33096e-16
MIR4435-2HG	PTX3	0.605436	1.10858e-18
MIR4435-2HG	SERPINE1	0.523657	1.43998e-13
MIR4435-2HG	COL4A2	0.506081	1.22236e-12
MIR4435-2HG	EMP3	0.503957	1.56979e-12
MIR4435-2HG	POSTN	0.548014	6.01581e-15
MIR4435-2HG	TIMP1	0.652575	2.308e-22
MIR4435-2HG	FN1	0.411646	1.83819e-08
MIR4435-2HG	PCOLCE	0.505965	1.23914e-12
MIR4435-2HG	TNFRSF12A	0.671623	4.81769e-24
MIR4435-2HG	COL6A2	0.490774	7.14333e-12
MIR4435-2HG	ITGA5	0.673132	3.50241e-24
MIR4435-2HG	LOXL2	0.49369	5.13767e-12
MIR4435-2HG	LUM	0.583557	3.58668e-17
MIR4435-2HG	ADAM12	0.674123	2.83774e-24
MIR4435-2HG	LAMC1	0.518511	2.72801e-13
MIR4435-2HG	IGFBP4	0.417864	1.06409e-08
MIR4435-2HG	TAGLN	0.579175	6.97586e-17
MIR4435-2HG	CTHRC1	0.494826	4.51466e-12
MIR4435-2HG	COL5A2	0.409652	2.18538e-08
MIR4435-2HG	LOXL1	0.472012	5.53672e-11
MIR4435-2HG	LGALS1	0.666044	1.54099e-23
MIR4435-2HG	TPM2	0.438337	1.62289e-09
MIR4435-2HG	GPX7	0.437955	1.68283e-09
MIR4435-2HG	SNAI2	0.430989	3.23341e-09
MIR4435-2HG	GADD45A	0.461407	1.66956e-10
MIR4435-2HG	TNFRSF11B	0.445174	8.41834e-10
MIR4435-2HG	NID2	0.417499	1.09913e-08
MIR4435-2HG	GLIPR1	0.415165	1.35085e-08
MIR4435-2HG	PLOD2	0.458835	2.16977e-10
MIR4435-2HG	MXRA5	0.470219	6.69059e-11
MIR4435-2HG	ANPEP	0.469143	7.49177e-11
MIR4435-2HG	FAS	0.447295	6.84688e-10
MIR4435-2HG	IL32	0.462383	1.51078e-10
MIR4435-2HG	TGFB1	0.478906	2.64685e-11
MIR4435-2HG	CALU	0.478353	2.81013e-11
MIR4435-2HG	EFEMP2	0.527752	8.59323e-14
MIR4435-2HG	ACTA2	0.449768	5.37183e-10
MIR4435-2HG	COL5A1	0.455492	3.04015e-10
MIR4435-2HG	PPIB	0.601091	2.25836e-18
MIR4435-2HG	TPM4	0.594498	6.51573e-18
MIR4435-2HG	PLOD1	0.432855	2.71855e-09
AC012442.2	COL1A2	-0.48016	2.31026e-11
AC012442.2	FLNA	-0.422401	7.08997e-09
AC012442.2	COL5A2	-0.43127	3.15022e-09
AC012442.2	COL5A1	-0.413554	1.55619e-08
AC073869.1	TNFRSF11B	-0.417145	1.13414e-08
C2orf27A	EMP3	-0.442358	1.10509e-09
C2orf27A	EFEMP2	-0.415926	1.26319e-08
LINC01614	SERPINH1	0.508878	8.76847e-13
LINC01614	COL3A1	0.703996	3.32041e-27
LINC01614	COL1A1	0.715871	1.78496e-28
LINC01614	TGFBI	0.578334	7.9171e-17
LINC01614	SERPINE1	0.448697	5.96836e-10
LINC01614	POSTN	0.453866	3.57774e-10
LINC01614	COL1A2	0.682628	4.50677e-25
LINC01614	TIMP1	0.451642	4.46384e-10
LINC01614	FN1	0.607172	8.31705e-19
LINC01614	PCOLCE	0.64345	1.3374e-21
LINC01614	COL6A2	0.616525	1.71456e-19
LINC01614	MMP2	0.414536	1.42768e-08
LINC01614	ITGA5	0.615491	2.0471e-19
LINC01614	LOXL2	0.618506	1.21896e-19
LINC01614	LUM	0.761973	4.3202e-34
LINC01614	ADAM12	0.602924	1.67503e-18
LINC01614	LAMC1	0.46152	1.65045e-10
LINC01614	IGFBP4	0.521365	1.91663e-13
LINC01614	TAGLN	0.48798	9.76785e-12
LINC01614	CTHRC1	0.585546	2.64303e-17
LINC01614	FSTL1	0.444661	8.84789e-10
LINC01614	COL5A2	0.565679	5.09298e-16
LINC01614	LOXL1	0.629151	1.86777e-20
LINC01614	LGALS1	0.46947	7.23908e-11
LINC01614	CALD1	0.472493	5.26171e-11
LINC01614	TPM2	0.579283	6.864e-17
LINC01614	SNAI2	0.650858	3.22717e-22
LINC01614	NID2	0.5987	3.32585e-18
LINC01614	GLIPR1	0.415726	1.28573e-08
LINC01614	MXRA5	0.606609	9.13063e-19
LINC01614	ANPEP	0.664273	2.21738e-23
LINC01614	BGN	0.524139	1.35562e-13
LINC01614	TGFB1	0.464496	1.21536e-10
LINC01614	CALU	0.492546	5.84914e-12
LINC01614	CDH11	0.4672	9.17887e-11
LINC01614	SDC1	0.477635	3.03639e-11
LINC01614	ACTA2	0.550967	4.02154e-15
LINC01614	COL5A1	0.705913	2.0922e-27
LINC01614	BMP1	0.589264	1.48522e-17
LINC01614	TPM4	0.585541	2.64503e-17
LINC01614	PLOD1	0.449001	5.79267e-10
LINC01963	GPX7	-0.557213	1.6935e-15
LINC01963	FAS	-0.414868	1.38667e-08
LINC01963	PPIB	-0.427831	4.32692e-09
AC010980.2	SERPINH1	-0.408506	2.41259e-08
AC010980.2	TNC	-0.473828	4.56615e-11
AC010980.2	EMP3	-0.478736	2.69606e-11
AC010980.2	CD44	-0.417008	1.14797e-08
AC010980.2	TNFRSF12A	-0.434474	2.33653e-09
AC010980.2	PRRX1	-0.459763	1.97453e-10
AC010980.2	VIM	-0.477264	3.16022e-11
AC010980.2	CALU	-0.493291	5.37568e-12
AC010980.2	PPIB	-0.405675	3.07556e-08
AC009407.1	TGFBI	-0.402331	4.08498e-08
AC009407.1	LUM	-0.475078	3.99584e-11
AC009407.1	CTHRC1	-0.40417	3.49583e-08
AC009407.1	WNT5A	-0.408264	2.46347e-08
AC009407.1	GLIPR1	-0.420024	8.77709e-09
AC131097.4	IGFBP2	0.533655	4.03292e-14
AC131097.4	EMP3	0.444276	9.18403e-10
AC131097.4	VIM	0.423415	6.46965e-09
AC131097.4	GADD45A	0.424223	6.01289e-09
AC131097.4	EFEMP2	0.483062	1.68284e-11
AC098614.1	SERPINH1	0.557918	1.53436e-15
AC098614.1	COL3A1	0.659243	6.14992e-23
AC098614.1	LOX	0.54727	6.65422e-15
AC098614.1	COL1A1	0.62029	8.94537e-20
AC098614.1	COL4A1	0.501645	2.05728e-12
AC098614.1	TGFBI	0.603492	1.52609e-18
AC098614.1	PTX3	0.467662	8.74703e-11
AC098614.1	SERPINE1	0.512846	5.44484e-13
AC098614.1	COL4A2	0.476935	3.27421e-11
AC098614.1	POSTN	0.525549	1.13532e-13
AC098614.1	COL1A2	0.58399	3.3563e-17
AC098614.1	TIMP1	0.601807	2.01001e-18
AC098614.1	FN1	0.558785	1.35841e-15
AC098614.1	PCOLCE	0.509795	7.85774e-13
AC098614.1	COL6A2	0.545017	9.0168e-15
AC098614.1	ITGA5	0.667027	1.25799e-23
AC098614.1	PRRX1	0.415192	1.34772e-08
AC098614.1	LOXL2	0.579799	6.34925e-17
AC098614.1	LUM	0.615375	2.08808e-19
AC098614.1	ADAM12	0.62692	2.78398e-20
AC098614.1	LAMC1	0.553012	3.03593e-15
AC098614.1	IGFBP4	0.449908	5.29794e-10
AC098614.1	TAGLN	0.498788	2.8656e-12
AC098614.1	CTHRC1	0.469427	7.27189e-11
AC098614.1	FSTL1	0.474093	4.43865e-11
AC098614.1	COL5A2	0.601848	1.99675e-18
AC098614.1	LOXL1	0.471818	5.6518e-11
AC098614.1	LGALS1	0.515391	3.99757e-13
AC098614.1	CALD1	0.485114	1.34256e-11
AC098614.1	SNAI2	0.552795	3.12822e-15
AC098614.1	NID2	0.489248	8.47791e-12
AC098614.1	GLIPR1	0.512766	5.49725e-13
AC098614.1	PLOD2	0.542045	1.34154e-14
AC098614.1	MXRA5	0.456421	2.76928e-10
AC098614.1	ANPEP	0.589983	1.3274e-17
AC098614.1	BGN	0.438269	1.63343e-09
AC098614.1	FAS	0.440025	1.382e-09
AC098614.1	TGFB1	0.514408	4.50548e-13
AC098614.1	CALU	0.547977	6.04617e-15
AC098614.1	CDH11	0.528303	8.01238e-14
AC098614.1	SDC1	0.534751	3.49918e-14
AC098614.1	ACTA2	0.492839	5.65809e-12
AC098614.1	COL5A1	0.577455	9.0331e-17
AC098614.1	TPM4	0.601535	2.10114e-18
AC098614.1	PLOD1	0.560223	1.10909e-15
AC006058.3	EFEMP2	-0.458995	2.1348e-10
AC006058.1	EMP3	-0.417409	1.10787e-08
AC006058.1	EFEMP2	-0.409091	2.29399e-08
AC121493.1	SERPINH1	-0.463835	1.30105e-10
AC121493.1	LOX	-0.421899	7.41776e-09
AC121493.1	TNC	-0.413351	1.58413e-08
AC121493.1	EMP3	-0.626709	2.89057e-20
AC121493.1	TIMP1	-0.449586	5.46889e-10
AC121493.1	CD44	-0.463415	1.35868e-10
AC121493.1	TNFRSF12A	-0.451232	4.64847e-10
AC121493.1	PRRX1	-0.48711	1.07613e-11
AC121493.1	VIM	-0.478815	2.67308e-11
AC121493.1	SPARC	-0.403954	3.56057e-08
AC121493.1	FSTL1	-0.45031	5.09218e-10
AC121493.1	CAPG	-0.401462	4.39533e-08
AC121493.1	COL5A2	-0.40492	3.27993e-08
AC121493.1	ECM2	-0.412815	1.66011e-08
AC121493.1	LGALS1	-0.490293	7.54046e-12
AC121493.1	CALD1	-0.482175	1.8546e-11
AC121493.1	GPX7	-0.482916	1.70991e-11
AC121493.1	TNFRSF11B	-0.436553	1.92141e-09
AC121493.1	PLOD2	-0.480851	2.14285e-11
AC121493.1	FAS	-0.446518	7.38638e-10
AC121493.1	CALU	-0.483298	1.6397e-11
AC121493.1	EFEMP2	-0.532484	4.69157e-14
AC121493.1	PPIB	-0.511304	6.55718e-13
AC121493.1	FMOD	-0.462122	1.55169e-10
FAM86DP	IGFBP2	0.445419	8.22024e-10
FAM86DP	SERPINH1	0.412209	1.75031e-08
FAM86DP	SERPINE1	0.421342	7.79897e-09
FAM86DP	POSTN	0.424279	5.98288e-09
FAM86DP	TIMP1	0.426436	4.91628e-09
FAM86DP	TNFRSF12A	0.602203	1.88427e-18
FAM86DP	ITGA5	0.445951	7.80584e-10
FAM86DP	ADAM12	0.463129	1.39923e-10
FAM86DP	LAMC1	0.400598	4.72636e-08
FAM86DP	LGALS1	0.440684	1.29756e-09
FAM86DP	GADD45A	0.40332	3.75713e-08
FAM86DP	CALU	0.459474	2.03349e-10
AC093010.3	TNC	0.451355	4.59237e-10
AC093010.3	FLNA	0.562694	7.81016e-16
AC093010.3	VIM	0.41787	1.06348e-08
AC093010.3	DPYSL3	0.49263	5.7934e-12
AC092691.1	GPX7	-0.422085	7.29484e-09
AC083799.1	LOX	0.44515	8.43773e-10
AC083799.1	COL1A1	0.422614	6.95523e-09
AC083799.1	TNC	0.404528	3.39109e-08
AC083799.1	TGFBI	0.490578	7.30238e-12
AC083799.1	SERPINE1	0.453104	3.86023e-10
AC083799.1	EMP3	0.406606	2.8402e-08
AC083799.1	TIMP1	0.513855	4.81858e-13
AC083799.1	FN1	0.4213	7.82803e-09
AC083799.1	CD44	0.551077	3.96155e-15
AC083799.1	ITGA5	0.426267	4.99272e-09
AC083799.1	PRRX1	0.4593	2.06962e-10
AC083799.1	LUM	0.402756	3.941e-08
AC083799.1	FSTL1	0.439626	1.43555e-09
AC083799.1	CAPG	0.567437	3.95109e-16
AC083799.1	WNT5A	0.418266	1.02672e-08
AC083799.1	GLIPR1	0.513213	5.20811e-13
AC083799.1	PLOD2	0.482112	1.86738e-11
AC083799.1	ANPEP	0.402926	3.88466e-08
AC083799.1	IL32	0.415674	1.29159e-08
AC092958.1	IGFBP2	0.404103	3.51598e-08
AC092958.1	TNFRSF12A	0.456273	2.81073e-10
AC112491.1	SERPINH1	0.452252	4.20157e-10
AC112491.1	TGFBI	0.434278	2.37993e-09
AC112491.1	POSTN	0.430018	3.53759e-09
AC112491.1	LUM	0.425312	5.44687e-09
AC112491.1	GPX7	0.603455	1.53536e-18
AC112491.1	SNAI2	0.416905	1.15847e-08
AC112491.1	IL32	0.425844	5.1893e-09
AC112491.1	PPIB	0.577536	8.92533e-17
SOX2-OT	SERPINH1	-0.402729	3.9499e-08
SOX2-OT	COL1A2	-0.419725	9.01514e-09
SOX2-OT	PCOLCE	-0.502332	1.89888e-12
SOX2-OT	LOXL2	-0.43085	3.27535e-09
SOX2-OT	COL5A2	-0.41712	1.13667e-08
SOX2-OT	SNAI2	-0.472671	5.16371e-11
SOX2-OT	COL5A1	-0.418943	9.66604e-09
SOX2-OT	BMP1	-0.497897	3.17576e-12
AL645924.1	ECM2	0.541716	1.40147e-14
LINC02513	PTX3	0.470488	6.50389e-11
LINC02513	IL32	0.433015	2.67818e-09
AC104072.1	IGFBP2	-0.422429	7.07239e-09
AC104072.1	SERPINH1	-0.493831	5.05581e-12
AC104072.1	ELN	-0.400895	4.61022e-08
AC104072.1	COL4A1	-0.444775	8.75025e-10
AC104072.1	TNC	-0.416194	1.23373e-08
AC104072.1	COL4A2	-0.40271	3.95618e-08
AC104072.1	CD44	-0.411334	1.88889e-08
AC104072.1	VIM	-0.475918	3.65191e-11
AC104072.1	LAMC1	-0.414972	1.37403e-08
AC104072.1	SPARC	-0.435242	2.17404e-09
AC104072.1	FSTL1	-0.411062	1.93404e-08
AC104072.1	CALD1	-0.432689	2.76094e-09
AC104072.1	GPX7	-0.529345	7.01693e-14
AC104072.1	CALU	-0.503757	1.60722e-12
AC104072.1	BMP1	-0.435126	2.19782e-09
AC104072.1	PPIB	-0.499253	2.71568e-12
AC104072.1	PLOD1	-0.429376	3.75355e-09
AC107398.3	SERPINH1	-0.401318	4.44911e-08
AC107398.3	GPX7	-0.485345	1.30867e-11
AC107398.3	PPIB	-0.49629	3.81917e-12
LINC01094	CD44	0.446307	7.5399e-10
LINC01094	CAPG	0.620063	9.30586e-20
LINC01094	ECM2	0.540939	1.55369e-14
LINC01094	VCAM1	0.46066	1.80203e-10
LINC01094	GLIPR1	0.509386	8.25159e-13
LINC01094	FAS	0.548318	5.77281e-15
LINC01094	IL32	0.476539	3.41662e-11
LINC01094	MCM7	-0.425843	5.18946e-09
LINC01094	TGFB1	0.424751	5.73175e-09
AC124016.2	SERPINH1	-0.465654	1.07804e-10
AC124016.2	LOX	-0.4022	4.13031e-08
AC124016.2	TNC	-0.466574	9.7981e-11
AC124016.2	TGFBI	-0.424499	5.86442e-09
AC124016.2	EMP3	-0.419829	8.93113e-09
AC124016.2	CD44	-0.491802	6.36219e-12
AC124016.2	FLNA	-0.428753	3.97522e-09
AC124016.2	PRRX1	-0.417676	1.08195e-08
AC124016.2	VIM	-0.431686	3.03088e-09
AC124016.2	LAMC1	-0.41646	1.20507e-08
AC124016.2	FSTL1	-0.477291	3.15129e-11
AC124016.2	CAPG	-0.427019	4.66082e-09
AC124016.2	COL5A2	-0.400424	4.79583e-08
AC124016.2	CALD1	-0.474441	4.2773e-11
AC124016.2	VCAM1	-0.412067	1.77205e-08
AC124016.2	CALU	-0.512484	5.68823e-13
AC124016.2	PLOD1	-0.424031	6.11848e-09
AC107067.1	TPM4	-0.428768	3.96991e-09
AC004057.1	GPX7	0.538199	2.23049e-14
AC004057.1	PPIB	0.404348	3.44337e-08
MIR4453HG	GAS1	0.46762	8.78606e-11
AC106865.1	LOX	0.422132	7.26385e-09
AC106865.1	TGFBI	0.411525	1.85763e-08
AC106865.1	PTX3	0.46009	1.90989e-10
AC106865.1	TIMP1	0.432812	2.72939e-09
AC106865.1	ITGA5	0.411314	1.89204e-08
AC106865.1	LUM	0.434673	2.29325e-09
AC106865.1	CAPG	0.450026	5.23678e-10
AC106865.1	GLIPR1	0.526745	9.76274e-14
AC106865.1	ANPEP	0.448421	6.1321e-10
AC106865.1	FAS	0.520437	2.1504e-13
AC106865.1	TGFB1	0.433108	2.65502e-09
SNHG18	TGFBI	0.430016	3.53809e-09
SNHG18	EMP3	0.44929	5.63048e-10
SNHG18	CTHRC1	0.440943	1.26584e-09
SNHG18	FSTL1	0.409305	2.25188e-08
SNHG18	LGALS1	0.468043	8.40656e-11
SNHG18	GPX7	0.408083	2.50219e-08
SNHG18	EFEMP2	0.467576	8.82621e-11
FTH1P10	SERPINH1	0.445361	8.26656e-10
FTH1P10	COL3A1	0.491203	6.80684e-12
FTH1P10	IGFBP3	0.416058	1.24857e-08
FTH1P10	LOX	0.565001	5.61437e-16
FTH1P10	COL1A1	0.483051	1.68475e-11
FTH1P10	TGFBI	0.614108	2.59143e-19
FTH1P10	PTX3	0.542235	1.30795e-14
FTH1P10	SERPINE1	0.57265	1.8449e-16
FTH1P10	EMP3	0.407162	2.70801e-08
FTH1P10	TIMP1	0.585747	2.56238e-17
FTH1P10	FN1	0.52712	9.3107e-14
FTH1P10	CD44	0.52955	6.83528e-14
FTH1P10	COL6A2	0.413469	1.56779e-08
FTH1P10	ITGA5	0.589391	1.456e-17
FTH1P10	MGP	0.416822	1.167e-08
FTH1P10	PRRX1	0.406191	2.9428e-08
FTH1P10	LOXL2	0.523055	1.55259e-13
FTH1P10	LUM	0.491241	6.77758e-12
FTH1P10	IGFBP4	0.481539	1.98795e-11
FTH1P10	TAGLN	0.506355	1.18333e-12
FTH1P10	CTHRC1	0.431774	3.00638e-09
FTH1P10	CAPG	0.569893	2.76452e-16
FTH1P10	LGALS1	0.47218	5.43936e-11
FTH1P10	GLIPR1	0.569861	2.77731e-16
FTH1P10	PLOD2	0.496377	3.78126e-12
FTH1P10	MXRA5	0.416452	1.20584e-08
FTH1P10	ANPEP	0.534348	3.6869e-14
FTH1P10	BGN	0.416299	1.22231e-08
FTH1P10	FAS	0.524993	1.21763e-13
FTH1P10	IL32	0.483937	1.52847e-11
FTH1P10	TGFB1	0.4972	3.44088e-12
FTH1P10	ACTA2	0.526428	1.01619e-13
FTH1P10	PLOD1	0.418767	9.8194e-09
LINC01338	ADAM12	-0.480215	2.29645e-11
LINC01338	LAMC1	-0.419793	8.9605e-09
LINC01338	ECM2	0.415724	1.286e-08
LINC01338	TPM4	-0.447825	6.50141e-10
LINC02488	EMP3	-0.486479	1.15416e-11
LINC02488	ECM2	-0.426162	5.04088e-09
LINC02488	MCM7	0.454369	3.40242e-10
LINC02488	EFEMP2	-0.408692	2.37433e-08
LINC00461	LOXL2	-0.412422	1.71801e-08
LINC00461	LUM	-0.43704	1.83511e-09
LINC00461	CTHRC1	-0.497185	3.44686e-12
LINC00461	SNAI2	-0.42346	6.4434e-09
LINC00461	DPYSL3	0.461703	1.61978e-10
LINC01023	CAPG	0.403378	3.73876e-08
LINC02200	ECM2	0.471654	5.75088e-11
LINC01170	LAMC1	-0.443608	9.79679e-10
LINC01170	COL5A2	-0.432471	2.8175e-09
LINC01170	CALD1	-0.425242	5.48132e-09
LINC01170	EFEMP2	-0.475046	4.0093e-11
LINC01411	SERPINH1	-0.40075	4.66639e-08
LINC01411	VIM	-0.426303	4.97611e-09
LINC01411	LAMC1	-0.405294	3.17694e-08
LINC01411	GAS1	-0.40286	3.90627e-08
LINC01411	EFEMP2	-0.406468	2.87389e-08
LINC01411	PPIB	-0.407715	2.58242e-08
SERPINB9P1	LUM	0.426462	4.9045e-09
SERPINB9P1	ANPEP	0.426307	4.97462e-09
SERPINB9P1	FAS	0.422735	6.87982e-09
LINC02525	PLOD2	0.404429	3.41981e-08
CASC15	EMP3	-0.41126	1.90095e-08
CASC15	GADD45A	-0.420019	8.78123e-09
CASC15	EFEMP2	-0.441832	1.16237e-09
AL133264.2	CD44	0.415405	1.32265e-08
AL133264.2	CAPG	0.597645	3.94104e-18
AL133264.2	ECM2	0.576051	1.1143e-16
AL133264.2	VCAM1	0.457654	2.44536e-10
AL133264.2	TNFRSF11B	0.40817	2.48333e-08
AL133264.2	GLIPR1	0.438516	1.5955e-09
AL133264.2	FAS	0.512695	5.54507e-13
HCG11	GPX7	-0.407092	2.72442e-08
HLA-J	PTX3	0.424161	6.047e-09
HLA-J	SERPINE1	0.453772	3.61146e-10
HLA-J	TIMP1	0.494131	4.88632e-12
HLA-J	CD44	0.401579	4.35225e-08
HLA-J	TNFRSF12A	0.42505	5.57805e-09
HLA-J	ITGA5	0.488268	9.4593e-12
HLA-J	ADAM12	0.405945	3.00537e-08
HLA-J	CAPG	0.401366	4.43109e-08
HLA-J	LGALS1	0.459622	2.00302e-10
HLA-J	FAS	0.410942	1.95434e-08
HLA-J	TGFB1	0.428127	4.21077e-09
HLA-L	TGFB1	0.41423	1.46667e-08
HCP5	EMP3	0.43756	1.74691e-09
HCP5	CD44	0.413701	1.53629e-08
HCP5	CAPG	0.546389	7.4954e-15
HCP5	LGALS1	0.421422	7.7433e-09
HCP5	TNFRSF11B	0.432584	2.78797e-09
HCP5	FAS	0.453166	3.8364e-10
HLA-DRB6	CAPG	0.505301	1.34027e-12
HLA-DRB6	LGALS1	0.403487	3.70438e-08
HLA-DRB6	GLIPR1	0.434576	2.31421e-09
HLA-DRB6	FAS	0.423402	6.47704e-09
HLA-DRB6	IL32	0.429435	3.73326e-09
HLA-DRB6	TGFB1	0.470072	6.79502e-11
PSMB8-AS1	EMP3	0.504772	1.42645e-12
PSMB8-AS1	TIMP1	0.471879	5.61542e-11
PSMB8-AS1	CD44	0.516815	3.35967e-13
PSMB8-AS1	TNFRSF12A	0.442175	1.12477e-09
PSMB8-AS1	PRRX1	0.456165	2.84139e-10
PSMB8-AS1	SFRP4	0.413536	1.55863e-08
PSMB8-AS1	CAPG	0.69954	9.58207e-27
PSMB8-AS1	ECM2	0.437206	1.8065e-09
PSMB8-AS1	LGALS1	0.449018	5.78323e-10
PSMB8-AS1	TNFRSF11B	0.469829	6.97056e-11
PSMB8-AS1	GLIPR1	0.411453	1.86935e-08
PSMB8-AS1	FAS	0.530187	6.30151e-14
PSMB8-AS1	IL32	0.528421	7.89358e-14
PSMB8-AS1	TGFB1	0.495058	4.39682e-12
TREML3P	IGFBP3	0.423642	6.33827e-09
TREML3P	LOX	0.549077	5.20647e-15
TREML3P	TGFBI	0.540483	1.65038e-14
TREML3P	PTX3	0.5927	8.66098e-18
TREML3P	SERPINE1	0.52162	1.85673e-13
TREML3P	TIMP1	0.550306	4.4025e-15
TREML3P	CD44	0.401201	4.49286e-08
TREML3P	ITGA5	0.50511	1.37073e-12
TREML3P	TAGLN	0.493061	5.51772e-12
TREML3P	CAPG	0.422889	6.78465e-09
TREML3P	LGALS1	0.406808	2.79145e-08
TREML3P	GLIPR1	0.525593	1.12909e-13
TREML3P	PLOD2	0.411691	1.83103e-08
TREML3P	ANPEP	0.446934	7.09283e-10
TREML3P	FAS	0.475066	4.00094e-11
TREML3P	IL32	0.416937	1.15519e-08
TREML3P	ACTA2	0.401059	4.547e-08
AL109918.1	MCM7	0.474907	4.06951e-11
AL109918.1	DPYSL3	0.429444	3.72992e-09
AL391807.1	COL3A1	-0.422749	6.87058e-09
AL391807.1	COL1A1	-0.409442	2.22537e-08
AL391807.1	TGFBI	-0.449463	5.53566e-10
AL391807.1	EMP3	-0.431542	3.07169e-09
AL391807.1	COL1A2	-0.420143	8.68435e-09
AL391807.1	PCOLCE	-0.405102	3.22959e-08
AL391807.1	PRRX1	-0.417021	1.14672e-08
AL391807.1	LOXL2	-0.452244	4.20494e-10
AL391807.1	LUM	-0.441967	1.14742e-09
AL391807.1	FSTL1	-0.411623	1.84198e-08
AL391807.1	LGALS1	-0.43862	1.5798e-09
AL391807.1	CALD1	-0.403509	3.69738e-08
AL391807.1	SNAI2	-0.517388	3.1316e-13
AL391807.1	GLIPR1	-0.473935	4.51424e-11
AL391807.1	ANPEP	-0.439829	1.40798e-09
AL391807.1	SDC1	-0.449112	5.73009e-10
AL078601.2	IGFBP2	-0.43168	3.03253e-09
AL078601.2	SERPINH1	-0.464661	1.19471e-10
AL078601.2	TNC	-0.431797	2.99984e-09
AL078601.2	EMP3	-0.419196	9.45077e-09
AL078601.2	FLNA	-0.450811	4.84621e-10
AL078601.2	VIM	-0.488999	8.71696e-12
AL078601.2	ADAM12	-0.447346	6.81276e-10
AL078601.2	LAMC1	-0.519884	2.30279e-13
AL078601.2	FSTL1	-0.401615	4.33913e-08
AL078601.2	CALD1	-0.524545	1.28826e-13
AL078601.2	CALU	-0.449197	5.68213e-10
AL078601.2	EFEMP2	-0.477033	3.23987e-11
AL078601.2	BMP1	-0.452298	4.18252e-10
AL078601.2	PPIB	-0.461446	1.66298e-10
SNHG5	TGFBI	0.417773	1.07269e-08
AL078590.3	FLNA	-0.411713	1.82753e-08
AL023284.4	IGFBP2	-0.42138	7.77224e-09
AL023284.4	SERPINH1	-0.459759	1.97538e-10
AL023284.4	COL4A1	-0.4067	2.81754e-08
AL023284.4	GPX7	-0.577072	9.5673e-17
AL023284.4	CALU	-0.436808	1.87576e-09
AL023284.4	PPIB	-0.477402	3.11385e-11
AL035446.1	CAPG	0.432009	2.94123e-09
AL035446.1	ECM2	0.406975	2.75179e-08
AL031056.1	IGFBP2	-0.490939	7.0122e-12
AL031056.1	SERPINH1	-0.433098	2.65742e-09
AL031056.1	COL4A2	-0.417525	1.09658e-08
AL031056.1	VIM	-0.41226	1.74248e-08
AL031056.1	ADAM12	-0.421179	7.91366e-09
AL031056.1	LAMC1	-0.424144	6.0563e-09
AL031056.1	CALU	-0.43012	3.50452e-09
AL031056.1	BMP1	-0.417597	1.08957e-08
AL031056.1	PPIB	-0.436225	1.98187e-09
AL031056.1	TPM4	-0.407341	2.66673e-08
AL031056.1	PLOD1	-0.427944	4.28209e-09
CAHM	ADAM12	-0.405245	3.19035e-08
GAPDHP72	IGFBP2	0.615942	1.89501e-19
GAPDHP72	SERPINH1	0.534097	3.809e-14
GAPDHP72	IGFBP3	0.441294	1.22402e-09
GAPDHP72	LOX	0.446935	7.09183e-10
GAPDHP72	COL4A1	0.496533	3.71426e-12
GAPDHP72	TNC	0.442008	1.14296e-09
GAPDHP72	TGFBI	0.450382	5.05631e-10
GAPDHP72	PTX3	0.481358	2.02757e-11
GAPDHP72	SERPINE1	0.552843	3.10735e-15
GAPDHP72	COL4A2	0.467533	8.8659e-11
GAPDHP72	EMP3	0.431555	3.06813e-09
GAPDHP72	TIMP1	0.512937	5.38481e-13
GAPDHP72	FN1	0.403832	3.59775e-08
GAPDHP72	CD44	0.466831	9.53924e-11
GAPDHP72	TNFRSF12A	0.471472	5.86222e-11
GAPDHP72	VEGFA	0.483751	1.56017e-11
GAPDHP72	ITGA5	0.560226	1.10867e-15
GAPDHP72	LOXL2	0.543947	1.04075e-14
GAPDHP72	VIM	0.54233	1.29155e-14
GAPDHP72	ADAM12	0.482816	1.72878e-11
GAPDHP72	LAMC1	0.430829	3.28188e-09
GAPDHP72	TAGLN	0.444877	8.66418e-10
GAPDHP72	LGALS1	0.473772	4.59343e-11
GAPDHP72	GADD45A	0.559901	1.16063e-15
GAPDHP72	PLOD2	0.545593	8.34395e-15
GAPDHP72	CALU	0.423783	6.25748e-09
GAPDHP72	EFEMP2	0.479754	2.41444e-11
GAPDHP72	ACTA2	0.449607	5.45784e-10
GAPDHP72	PPIB	0.507107	1.08242e-12
GAPDHP72	TPM4	0.452283	4.18844e-10
GAPDHP72	PLOD1	0.607961	7.2937e-19
AC093627.7	CAPG	0.448178	6.28043e-10
AC093627.7	TGFB1	0.458872	2.16159e-10
AC102953.2	FLNA	0.465806	1.06117e-10
PSMG3-AS1	ECM2	0.403029	3.85079e-08
AC092171.2	GPX7	-0.411293	1.8956e-08
LINC02587	IGFBP2	0.435455	2.13079e-09
LINC02587	SERPINH1	0.434189	2.39967e-09
LINC02587	EMP3	0.442255	1.11609e-09
LINC02587	GAS1	0.437156	1.81498e-09
LINC02587	GPX7	0.418512	1.00449e-08
LINC02587	CALU	0.429628	3.66738e-09
LINC02587	EFEMP2	0.497912	3.17023e-12
LINC02587	PPIB	0.430581	3.35816e-09
AC018645.2	TNC	0.473876	4.54279e-11
AC018645.2	FLNA	0.401302	4.45477e-08
AC018645.2	VIM	0.42894	3.90747e-09
RP9P	IGFBP2	0.556592	1.84709e-15
RP9P	EFEMP2	0.41243	1.71679e-08
RP9P	PPIB	0.41446	1.43734e-08
AC018647.1	SERPINH1	-0.504233	1.51984e-12
AC018647.1	COL4A1	-0.404682	3.34711e-08
AC018647.1	COL4A2	-0.451295	4.6198e-10
AC018647.1	PCOLCE	-0.441123	1.24413e-09
AC018647.1	FLNA	-0.490957	6.99753e-12
AC018647.1	MMP2	-0.409694	2.17753e-08
AC018647.1	LAMC1	-0.548634	5.53013e-15
AC018647.1	COL5A2	-0.493472	5.26645e-12
AC018647.1	CALD1	-0.509924	7.73723e-13
AC018647.1	CALU	-0.41597	1.25832e-08
AC018647.1	BMP1	-0.471425	5.89141e-11
AC018647.1	TPM4	-0.474911	4.06792e-11
AC018647.1	PLOD1	-0.426858	4.73028e-09
LINC00265	FLNA	0.420536	8.38353e-09
LINC00957	GPX7	-0.487692	1.00866e-11
LINC00957	MCM7	-0.4508	4.85145e-10
GTF2IP13	FLNA	0.426698	4.80003e-09
GTF2IP13	MCM7	0.411699	1.82983e-08
FKBP9P1	IGFBP2	0.428465	4.08218e-09
FKBP9P1	SERPINH1	0.454682	3.29755e-10
FKBP9P1	COL6A2	0.4312	3.17099e-09
FKBP9P1	ITGA5	0.419053	9.57225e-09
FKBP9P1	LAMC1	0.453688	3.64179e-10
FKBP9P1	EFEMP2	0.418241	1.02903e-08
FKBP9P1	TPM4	0.442809	1.05816e-09
FKBP9P1	PLOD1	0.41329	1.59258e-08
AC073335.2	ELN	0.403792	3.60988e-08
AC073335.2	FLNA	0.559527	1.2235e-15
AC073335.2	MCM7	0.405888	3.01997e-08
SBDSP1	TNC	0.413433	1.57276e-08
SBDSP1	PTX3	0.431248	3.15686e-09
SBDSP1	EMP3	0.424132	6.06312e-09
SBDSP1	CD44	0.449127	5.72164e-10
SBDSP1	TNFRSF12A	0.459855	1.95622e-10
SBDSP1	VIM	0.416067	1.24765e-08
SBDSP1	GADD45A	0.448618	6.01495e-10
SBDSP1	EFEMP2	0.475401	3.85992e-11
NCF1B	PTX3	0.442443	1.09607e-09
NCF1B	TIMP1	0.416548	1.19568e-08
NCF1B	CD44	0.441027	1.25566e-09
NCF1B	ITGA5	0.437493	1.75806e-09
NCF1B	CAPG	0.631297	1.26841e-20
NCF1B	GLIPR1	0.446043	7.73629e-10
NCF1B	FAS	0.476147	3.56361e-11
NCF1B	IL32	0.436562	1.91981e-09
NCF1B	TGFB1	0.619924	9.53319e-20
NSUN5P1	MCM7	0.428179	4.1908e-09
TP53TG1	EMP3	0.433533	2.55161e-09
TP53TG1	TIMP1	0.408564	2.40051e-08
TP53TG1	CD44	0.427575	4.42956e-09
TP53TG1	CAPG	0.512826	5.45785e-13
TP53TG1	ECM2	0.453015	3.89462e-10
TP53TG1	LGALS1	0.426082	5.07772e-09
TP53TG1	TNFRSF11B	0.427032	4.65555e-09
TP53TG1	GLIPR1	0.434597	2.3098e-09
TP53TG1	FAS	0.453884	3.57127e-10
AC010655.2	IGFBP2	0.406375	2.89698e-08
AC010655.2	LOX	0.549664	4.80583e-15
AC010655.2	TNC	0.413728	1.53258e-08
AC010655.2	SERPINE1	0.487741	1.00316e-11
AC010655.2	CD44	0.444018	9.41612e-10
AC010655.2	VEGFA	0.734785	1.22944e-30
AC010655.2	PLOD2	0.485666	1.26306e-11
AC010655.2	PLOD1	0.416404	1.21097e-08
AC108010.1	FLNA	0.511163	6.66925e-13
AC093673.2	FSTL1	-0.413544	1.55758e-08
LINC00689	PTX3	-0.430435	3.40362e-09
LINC00689	EMP3	-0.459593	2.00889e-10
LINC00689	TIMP1	-0.487607	1.01827e-11
LINC00689	ADAM12	-0.486363	1.16918e-11
LINC00689	LGALS1	-0.405826	3.03598e-08
LINC00689	GADD45A	-0.439274	1.48449e-09
LINC00689	EFEMP2	-0.538236	2.21951e-14
AC110995.1	COL3A1	0.403079	3.83453e-08
AC110995.1	COL1A1	0.408411	2.43243e-08
AC110995.1	TGFBI	0.479415	2.50479e-11
AC110995.1	TIMP1	0.426245	5.00259e-09
AC110995.1	ITGA5	0.435006	2.22275e-09
AC110995.1	LUM	0.518917	2.5948e-13
AC110995.1	IGFBP4	0.419879	8.89129e-09
AC110995.1	CAPG	0.552917	3.0758e-15
AC110995.1	GLIPR1	0.561886	8.76207e-16
AC110995.1	ANPEP	0.463446	1.35438e-10
AC110995.1	FAS	0.550173	4.48344e-15
AC110995.1	IL32	0.489777	7.98941e-12
AC110995.1	TGFB1	0.525862	1.0914e-13
AC003035.2	TIMP1	0.453733	3.62553e-10
AC003035.2	TNFRSF12A	0.446187	7.62873e-10
AC004656.1	MCM7	-0.406425	2.88455e-08
AC004656.1	COL5A1	0.438311	1.62687e-09
MIR222HG	LOX	0.404693	3.34396e-08
MIR222HG	COL1A1	0.419574	9.13703e-09
MIR222HG	TGFBI	0.439882	1.40089e-09
MIR222HG	PTX3	0.468534	7.98508e-11
MIR222HG	SERPINE1	0.583609	3.55805e-17
MIR222HG	POSTN	0.461402	1.67044e-10
MIR222HG	COL1A2	0.4291	3.85025e-09
MIR222HG	TIMP1	0.564617	5.93215e-16
MIR222HG	TNFRSF12A	0.488307	9.41765e-12
MIR222HG	COL6A2	0.522351	1.69519e-13
MIR222HG	ITGA5	0.536135	2.92208e-14
MIR222HG	LOXL2	0.428861	3.93605e-09
MIR222HG	LUM	0.41037	2.05373e-08
MIR222HG	ADAM12	0.541099	1.5211e-14
MIR222HG	TAGLN	0.42952	3.70391e-09
MIR222HG	LOXL1	0.606928	8.66077e-19
MIR222HG	LGALS1	0.450503	4.99607e-10
MIR222HG	TPM2	0.476847	3.30543e-11
MIR222HG	GADD45A	0.410945	1.95368e-08
MIR222HG	PLOD2	0.405539	3.11144e-08
MIR222HG	MXRA5	0.499604	2.60778e-12
MIR222HG	FAS	0.422843	6.81261e-09
MIR222HG	TGFB1	0.411432	1.87282e-08
MIR222HG	EFEMP2	0.421038	8.01454e-09
MIR222HG	COL5A1	0.51262	5.59515e-13
MIR222HG	TPM4	0.487859	9.90029e-12
AL157700.1	LOX	-0.457264	2.54369e-10
AL157700.1	PTX3	-0.462037	1.56522e-10
AL157700.1	SERPINE1	-0.459595	2.00857e-10
AL157700.1	EMP3	-0.570608	2.49014e-16
AL157700.1	TIMP1	-0.592861	8.44355e-18
AL157700.1	CD44	-0.41882	9.77323e-09
AL157700.1	TNFRSF12A	-0.444563	8.93208e-10
AL157700.1	ITGA5	-0.419866	8.90165e-09
AL157700.1	ADAM12	-0.419436	9.25075e-09
AL157700.1	CAPG	-0.428667	4.00672e-09
AL157700.1	LGALS1	-0.516135	3.65091e-13
AL157700.1	TNFRSF11B	-0.491621	6.49304e-12
AL157700.1	PLOD2	-0.422057	7.31327e-09
AL157700.1	FAS	-0.419622	9.09808e-09
AL157700.1	CALU	-0.408901	2.33186e-08
AL157700.1	SDC1	-0.411099	1.9278e-08
AL157700.1	EFEMP2	-0.640869	2.17499e-21
MIR503HG	PCOLCE	0.405346	3.16304e-08
MIR503HG	MMP2	0.431011	3.22689e-09
MIR503HG	LOXL2	0.416642	1.18584e-08
MIR503HG	TPM2	0.407483	2.63456e-08
MIR503HG	NID2	0.481845	1.92264e-11
MIR503HG	COL5A1	0.421536	7.66423e-09
MIR503HG	BMP1	0.445717	7.98574e-10
MIR503HG	TPM4	0.446167	7.64334e-10
CH17-340M24.3	GAS1	-0.40862	2.38899e-08
CH17-340M24.3	CAPG	0.461333	1.68224e-10
CH17-340M24.3	GLIPR1	0.40331	3.76031e-08
CH17-340M24.3	FAS	0.40148	4.38876e-08
AC019257.1	VEGFA	0.439942	1.39288e-09
KBTBD11-OT1	VEGFA	0.425059	5.57337e-09
LINC00599	SERPINH1	-0.497064	3.49501e-12
LINC00599	TNC	-0.452888	3.94397e-10
LINC00599	EMP3	-0.64122	2.03629e-21
LINC00599	CD44	-0.485794	1.24527e-11
LINC00599	TNFRSF12A	-0.456985	2.61628e-10
LINC00599	PRRX1	-0.458741	2.19052e-10
LINC00599	VIM	-0.532306	4.80024e-14
LINC00599	LAMC1	-0.420035	8.76827e-09
LINC00599	SPARC	-0.438545	1.59118e-09
LINC00599	FSTL1	-0.488038	9.70435e-12
LINC00599	CAPG	-0.407757	2.57331e-08
LINC00599	ECM2	-0.441655	1.18229e-09
LINC00599	LGALS1	-0.431072	3.20882e-09
LINC00599	CALD1	-0.470781	6.30591e-11
LINC00599	GPX7	-0.491225	6.79007e-12
LINC00599	GADD45A	-0.400266	4.86006e-08
LINC00599	PLOD2	-0.476089	3.58576e-11
LINC00599	CALU	-0.513232	5.19626e-13
LINC00599	EFEMP2	-0.516555	3.4679e-13
LINC00599	PPIB	-0.57231	1.93956e-16
LINC00599	FMOD	-0.424653	5.78275e-09
AC025857.2	COL3A1	0.522453	1.67368e-13
AC025857.2	LOX	0.489513	8.22967e-12
AC025857.2	COL1A1	0.58255	4.18247e-17
AC025857.2	TGFBI	0.52298	1.56716e-13
AC025857.2	PTX3	0.461568	1.64239e-10
AC025857.2	SERPINE1	0.561676	9.02718e-16
AC025857.2	COL1A2	0.505862	1.25439e-12
AC025857.2	TIMP1	0.549553	4.87922e-15
AC025857.2	FN1	0.530138	6.34107e-14
AC025857.2	PCOLCE	0.419353	9.31913e-09
AC025857.2	COL6A2	0.521193	1.95787e-13
AC025857.2	ITGA5	0.605909	1.02527e-18
AC025857.2	LOXL2	0.529137	7.20513e-14
AC025857.2	LUM	0.540893	1.56325e-14
AC025857.2	ADAM12	0.444167	9.28136e-10
AC025857.2	IGFBP4	0.412822	1.65905e-08
AC025857.2	TAGLN	0.426622	4.83325e-09
AC025857.2	CAPG	0.400205	4.88502e-08
AC025857.2	LOXL1	0.44489	8.65334e-10
AC025857.2	SNAI2	0.432757	2.74337e-09
AC025857.2	GLIPR1	0.593866	7.20239e-18
AC025857.2	MXRA5	0.522693	1.62428e-13
AC025857.2	ANPEP	0.585321	2.73619e-17
AC025857.2	FAS	0.446767	7.20945e-10
AC025857.2	TGFB1	0.562257	8.31113e-16
AC025857.2	SDC1	0.415941	1.26154e-08
AC025857.2	ACTA2	0.462133	1.54999e-10
AC025857.2	COL5A1	0.595481	5.57173e-18
AC025857.2	TPM4	0.417646	1.08485e-08
AC025857.2	PLOD1	0.409077	2.29668e-08
AC087273.2	CAPG	0.42318	6.6083e-09
AC087273.2	FAS	0.407971	2.52627e-08
AC087273.2	IL32	0.433725	2.50617e-09
AC108449.2	FLNA	0.436558	1.92054e-09
TUBBP1	IGFBP2	0.494157	4.87228e-12
TUBBP1	SERPINH1	0.518777	2.63998e-13
TUBBP1	COL4A1	0.512194	5.8907e-13
TUBBP1	COL4A2	0.507784	9.98785e-13
TUBBP1	LOXL2	0.428118	4.21415e-09
TUBBP1	LAMC1	0.456164	2.84192e-10
TUBBP1	COL5A2	0.401481	4.3884e-08
TUBBP1	GPX7	0.422499	7.02781e-09
TUBBP1	NID2	0.495456	4.20145e-12
TUBBP1	BGN	0.401405	4.41647e-08
TUBBP1	MCM7	0.535567	3.14692e-14
TUBBP1	CALU	0.400352	4.82517e-08
TUBBP1	PPIB	0.420639	8.30663e-09
TUBBP1	TPM4	0.464804	1.17717e-10
TUBBP1	PLOD1	0.497998	3.13916e-12
AC090204.1	GLIPR1	0.480726	2.17233e-11
LINC01605	SERPINE1	0.425868	5.17788e-09
LINC01605	TIMP1	0.421413	7.74947e-09
LINC01605	COL6A2	0.410969	1.94963e-08
LINC01605	ITGA5	0.41915	9.48989e-09
LINC01605	LUM	0.457743	2.4236e-10
LINC01605	LOXL1	0.493851	5.04447e-12
LINC01605	ANPEP	0.451143	4.68998e-10
LINC01605	COL5A1	0.449655	5.43188e-10
AC124067.2	LOX	0.42099	8.04961e-09
AC124067.2	COL1A1	0.424297	5.9729e-09
AC124067.2	TGFBI	0.495955	3.96857e-12
AC124067.2	TIMP1	0.462849	1.44008e-10
AC124067.2	PCOLCE	0.414978	1.37336e-08
AC124067.2	ITGA5	0.435428	2.13633e-09
AC124067.2	PRRX1	0.400085	4.93409e-08
AC124067.2	LUM	0.563206	7.25982e-16
AC124067.2	TAGLN	0.407057	2.73263e-08
AC124067.2	CTHRC1	0.409045	2.30299e-08
AC124067.2	CAPG	0.460482	1.83511e-10
AC124067.2	LOXL1	0.417963	1.05473e-08
AC124067.2	LGALS1	0.496783	3.60938e-12
AC124067.2	SNAI2	0.414371	1.44855e-08
AC124067.2	TNFRSF11B	0.421422	7.74305e-09
AC124067.2	GLIPR1	0.462212	1.53745e-10
AC124067.2	ANPEP	0.530305	6.20684e-14
AC124067.2	FAS	0.536218	2.89084e-14
AC124067.2	IL32	0.423809	6.24306e-09
AC124067.2	COL5A1	0.423977	6.14875e-09
AC120036.4	SERPINH1	-0.413572	1.55372e-08
AC120036.4	TGFBI	-0.493991	4.96488e-12
AC120036.4	PCOLCE	-0.455115	3.1575e-10
AC120036.4	FSTL1	-0.449098	5.73761e-10
AC120036.4	WNT5A	-0.400131	4.91505e-08
AC120036.4	GPX7	-0.583699	3.50968e-17
AC120036.4	CALU	-0.419054	9.57151e-09
AC120036.4	SDC1	-0.406672	2.8243e-08
AC120036.4	BMP1	-0.443533	9.86741e-10
AC022034.1	TIMP1	0.479985	2.35464e-11
AC022034.1	EFEMP2	0.432938	2.6975e-09
NKAIN3-IT1	PPIB	-0.446162	7.64736e-10
YTHDF3-AS1	MGP	0.41124	1.90435e-08
MIR124-2HG	SERPINH1	-0.519423	2.43793e-13
MIR124-2HG	TNC	-0.519865	2.30822e-13
MIR124-2HG	TGFBI	-0.457449	2.49651e-10
MIR124-2HG	EMP3	-0.702092	5.23575e-27
MIR124-2HG	TIMP1	-0.454152	3.47707e-10
MIR124-2HG	CD44	-0.563566	6.89556e-16
MIR124-2HG	TNFRSF12A	-0.529457	6.91695e-14
MIR124-2HG	PRRX1	-0.546875	7.01926e-15
MIR124-2HG	VIM	-0.570024	2.71197e-16
MIR124-2HG	LAMC1	-0.425918	5.15405e-09
MIR124-2HG	SPARC	-0.459845	1.95816e-10
MIR124-2HG	FSTL1	-0.545383	8.58371e-15
MIR124-2HG	CAPG	-0.484981	1.36243e-11
MIR124-2HG	ECM2	-0.506033	1.2292e-12
MIR124-2HG	LGALS1	-0.505175	1.36021e-12
MIR124-2HG	CALD1	-0.494891	4.4813e-12
MIR124-2HG	GPX7	-0.506303	1.19056e-12
MIR124-2HG	PLOD2	-0.473217	4.87274e-11
MIR124-2HG	FAS	-0.443183	1.02068e-09
MIR124-2HG	TGFB1	-0.402428	4.05163e-08
MIR124-2HG	CALU	-0.518229	2.82431e-13
MIR124-2HG	EFEMP2	-0.570058	2.69865e-16
MIR124-2HG	BMP1	-0.417374	1.11133e-08
MIR124-2HG	PPIB	-0.554178	2.58382e-15
MIR124-2HG	FMOD	-0.439373	1.47066e-09
MIR124-2HG	PLOD1	-0.401384	4.42436e-08
AP003469.4	IGFBP2	-0.422036	7.32695e-09
AP003469.4	SERPINH1	-0.401388	4.42271e-08
AP003469.4	EMP3	-0.475372	3.87187e-11
AP003469.4	TNFRSF12A	-0.4531	3.86175e-10
AP003469.4	CAPG	-0.44268	1.07142e-09
AP003469.4	LGALS1	-0.430913	3.25628e-09
AP003469.4	GPX7	-0.577467	9.01754e-17
AP003469.4	MEST	-0.448903	5.84919e-10
AP003469.4	PPIB	-0.48276	1.73947e-11
AC091563.1	IGFBP2	-0.489009	8.70719e-12
AC091563.1	TNFRSF12A	-0.454406	3.38966e-10
AC091563.1	VIM	-0.482312	1.82686e-11
LINC01235	ECM2	0.423043	6.69075e-09
AL512625.2	EMP3	-0.454972	3.20311e-10
AL512625.2	FAS	-0.410179	2.088e-08
AL512625.2	IL32	-0.44434	9.12702e-10
AL512625.2	EFEMP2	-0.417664	1.08314e-08
LINC00475	PRRX1	0.457351	2.5213e-10
LINC00475	SFRP4	0.413719	1.53388e-08
LINC00475	CAPG	0.409985	2.12331e-08
LINC00475	GLIPR1	0.403382	3.73741e-08
LINC00475	FAS	0.418991	9.62559e-09
LINC00475	SDC1	0.45912	2.10792e-10
AL158152.2	SERPINH1	0.501634	2.06007e-12
AL158152.2	COL3A1	0.41488	1.38518e-08
AL158152.2	TNC	0.440545	1.315e-09
AL158152.2	TGFBI	0.402377	4.06904e-08
AL158152.2	SERPINE1	0.455832	2.93815e-10
AL158152.2	EMP3	0.486415	1.16248e-11
AL158152.2	COL1A2	0.416714	1.17825e-08
AL158152.2	TIMP1	0.42478	5.71649e-09
AL158152.2	PCOLCE	0.457797	2.41029e-10
AL158152.2	TNFRSF12A	0.506281	1.19375e-12
AL158152.2	COL6A2	0.433004	2.68087e-09
AL158152.2	ITGA5	0.419392	9.28725e-09
AL158152.2	PRRX1	0.415302	1.33471e-08
AL158152.2	LOXL2	0.412188	1.75342e-08
AL158152.2	ADAM12	0.496653	3.66357e-12
AL158152.2	COL5A2	0.400792	4.65002e-08
AL158152.2	LOXL1	0.410501	2.03049e-08
AL158152.2	LGALS1	0.440586	1.30979e-09
AL158152.2	TPM2	0.512866	5.43116e-13
AL158152.2	PLOD2	0.401661	4.32244e-08
AL158152.2	CALU	0.435704	2.08149e-09
AL158152.2	SDC1	0.432516	2.80563e-09
AL158152.2	EFEMP2	0.518242	2.81968e-13
AL158152.2	COL5A1	0.50424	1.51849e-12
AL158152.2	BMP1	0.413486	1.56542e-08
AL158152.2	PPIB	0.458998	2.13413e-10
AL158152.2	TPM4	0.42018	8.6552e-09
AL158152.2	PLOD1	0.418012	1.05016e-08
LINC00092	ECM2	0.465127	1.13854e-10
AL596244.1	EMP3	-0.421648	7.58726e-09
AL596244.1	GPX7	-0.606072	9.97983e-19
AL596244.1	TNFRSF11B	-0.442214	1.12047e-09
AL596244.1	PPIB	-0.434662	2.29575e-09
AL162424.1	POSTN	0.413374	1.58096e-08
AL162424.1	IL32	0.405626	3.08826e-08
MIR600HG	EMP3	-0.520045	2.25753e-13
MIR600HG	CD44	-0.435893	2.04482e-09
MIR600HG	TNFRSF12A	-0.509953	7.71091e-13
MIR600HG	SPARC	-0.460651	1.80377e-10
MIR600HG	CAPG	-0.525228	1.18226e-13
MIR600HG	LGALS1	-0.479208	2.5618e-11
MIR600HG	GPX7	-0.461829	1.59905e-10
MIR600HG	TNFRSF11B	-0.481845	1.92264e-11
MIR600HG	PLOD2	-0.418532	1.00266e-08
MIR600HG	FAS	-0.484817	1.38724e-11
MIR600HG	IL32	-0.455432	3.05878e-10
MIR600HG	PPIB	-0.519418	2.43934e-13
AL359091.1	SERPINH1	-0.492037	6.19568e-12
AL359091.1	TNC	-0.401621	4.33675e-08
AL359091.1	PTX3	-0.442903	1.04864e-09
AL359091.1	EMP3	-0.564193	6.30471e-16
AL359091.1	POSTN	-0.404479	3.4054e-08
AL359091.1	TIMP1	-0.438461	1.60386e-09
AL359091.1	TNFRSF12A	-0.40847	2.42007e-08
AL359091.1	VIM	-0.464812	1.17629e-10
AL359091.1	ADAM12	-0.418188	1.0339e-08
AL359091.1	LAMC1	-0.471147	6.06704e-11
AL359091.1	FSTL1	-0.445389	8.24411e-10
AL359091.1	COL5A2	-0.430525	3.37557e-09
AL359091.1	LGALS1	-0.454673	3.30049e-10
AL359091.1	CALD1	-0.502175	1.93412e-12
AL359091.1	TNFRSF11B	-0.441101	1.24676e-09
AL359091.1	PLOD2	-0.439148	1.50241e-09
AL359091.1	CALU	-0.471304	5.96756e-11
AL359091.1	EFEMP2	-0.59602	5.11276e-18
AL359091.1	PPIB	-0.484764	1.39538e-11
AL359091.1	FMOD	-0.447104	6.97609e-10
AL161785.1	COL3A1	0.400336	4.83163e-08
AL161785.1	TGFBI	0.461471	1.65864e-10
AL161785.1	TIMP1	0.44107	1.25054e-09
AL161785.1	ITGA5	0.466732	9.63745e-11
AL161785.1	LUM	0.49317	5.45011e-12
AL161785.1	CAPG	0.634015	7.73692e-21
AL161785.1	GLIPR1	0.538155	2.24317e-14
AL161785.1	ANPEP	0.42325	6.56662e-09
AL161785.1	FAS	0.531247	5.50083e-14
AL161785.1	TGFB1	0.669706	7.20507e-24
LINC01503	COL3A1	0.450456	5.01951e-10
LINC01503	LOX	0.563038	7.43658e-16
LINC01503	COL1A1	0.48385	1.54319e-11
LINC01503	TGFBI	0.514148	4.65009e-13
LINC01503	PTX3	0.592329	9.18335e-18
LINC01503	SERPINE1	0.609563	5.58158e-19
LINC01503	EMP3	0.42419	6.03131e-09
LINC01503	TIMP1	0.591149	1.10564e-17
LINC01503	FN1	0.40366	3.6505e-08
LINC01503	CD44	0.497231	3.42857e-12
LINC01503	PCOLCE	0.400066	4.94191e-08
LINC01503	TNFRSF12A	0.451186	4.66988e-10
LINC01503	COL6A2	0.47257	5.21904e-11
LINC01503	ITGA5	0.55271	3.16497e-15
LINC01503	LOXL2	0.425228	5.48855e-09
LINC01503	LUM	0.557177	1.70216e-15
LINC01503	ADAM12	0.510384	7.32255e-13
LINC01503	IGFBP4	0.410242	2.07663e-08
LINC01503	TAGLN	0.517662	3.02823e-13
LINC01503	CTHRC1	0.403294	3.76543e-08
LINC01503	CAPG	0.512917	5.39789e-13
LINC01503	LOXL1	0.480072	2.33257e-11
LINC01503	LGALS1	0.518561	2.71114e-13
LINC01503	TNFRSF11B	0.425419	5.39405e-09
LINC01503	GLIPR1	0.518674	2.67385e-13
LINC01503	PLOD2	0.432082	2.92143e-09
LINC01503	MXRA5	0.423636	6.34152e-09
LINC01503	ANPEP	0.513315	5.14416e-13
LINC01503	BGN	0.400727	4.67536e-08
LINC01503	FAS	0.480084	2.32945e-11
LINC01503	IL32	0.496942	3.54441e-12
LINC01503	TGFB1	0.509511	8.12921e-13
LINC01503	SDC1	0.411659	1.83614e-08
LINC01503	EFEMP2	0.480063	2.33461e-11
LINC01503	COL5A1	0.469645	7.10708e-11
MIR210HG	IGFBP2	0.52796	8.36963e-14
MIR210HG	LOX	0.623896	4.75766e-20
MIR210HG	TNC	0.53772	2.37509e-14
MIR210HG	PTX3	0.416035	1.25111e-08
MIR210HG	SERPINE1	0.620696	8.335e-20
MIR210HG	EMP3	0.410452	2.0392e-08
MIR210HG	TIMP1	0.446556	7.35966e-10
MIR210HG	CD44	0.539577	1.86024e-14
MIR210HG	TNFRSF12A	0.476768	3.33365e-11
MIR210HG	FLNA	0.424285	5.97933e-09
MIR210HG	VEGFA	0.784554	2.48226e-37
MIR210HG	ITGA5	0.47135	5.9382e-11
MIR210HG	VIM	0.508985	8.65634e-13
MIR210HG	ADAM12	0.403856	3.59024e-08
MIR210HG	TAGLN	0.560051	1.13631e-15
MIR210HG	LOXL1	0.421024	8.02477e-09
MIR210HG	LGALS1	0.463406	1.3599e-10
MIR210HG	TPM2	0.440777	1.28608e-09
MIR210HG	GADD45A	0.466467	9.90697e-11
MIR210HG	PLOD2	0.634265	7.39075e-21
MIR210HG	EFEMP2	0.499894	2.52159e-12
MIR210HG	TPM4	0.40915	2.28232e-08
MIR210HG	PLOD1	0.622909	5.66013e-20
LINC01150	TGFBI	0.450702	4.89869e-10
LINC01150	ITGA5	0.401047	4.55136e-08
LINC01150	LUM	0.444965	8.59079e-10
LINC01150	CAPG	0.631537	1.21459e-20
LINC01150	GLIPR1	0.53939	1.90665e-14
LINC01150	FAS	0.541665	1.41095e-14
LINC01150	IL32	0.479792	2.40453e-11
LINC01150	TGFB1	0.606443	9.38545e-19
H19	IGFBP2	0.486396	1.16494e-11
H19	COL4A1	0.451947	4.33067e-10
H19	COL4A2	0.462824	1.44385e-10
H19	COL6A2	0.428967	3.89765e-09
H19	LOXL2	0.407867	2.54897e-08
H19	NID2	0.441542	1.19525e-09
OR7E14P	CD44	0.442161	1.12624e-09
OR7E14P	CAPG	0.450859	4.82318e-10
OR7E14P	ECM2	0.535262	3.27423e-14
AC009549.1	CD44	0.481205	2.06179e-11
DKFZp779M0652	COL4A2	-0.421806	7.48005e-09
DKFZp779M0652	FLNA	-0.446584	7.33917e-10
DKFZp779M0652	LAMC1	-0.406216	2.93656e-08
DKFZp779M0652	MCM7	-0.417449	1.10396e-08
DKFZp779M0652	TPM4	-0.429773	3.6186e-09
SNHG1	GPX7	0.440354	1.33913e-09
SNHG1	MCM7	0.474871	4.08515e-11
NEAT1	FLNA	0.494196	4.8503e-12
MALAT1	FLNA	0.454045	3.51423e-10
AP002360.3	EMP3	-0.513476	5.04483e-13
AP002360.3	TIMP1	-0.472864	5.05853e-11
AP002360.3	CD44	-0.409363	2.24075e-08
AP002360.3	TNFRSF12A	-0.410529	2.02557e-08
AP002360.3	ITGA5	-0.435383	2.14541e-09
AP002360.3	CAPG	-0.46286	1.43853e-10
AP002360.3	LGALS1	-0.497848	3.19386e-12
AP002360.3	GADD45A	-0.403408	3.72939e-08
AP002360.3	TNFRSF11B	-0.486227	1.1869e-11
AP002360.3	GLIPR1	-0.413238	1.59976e-08
AP002360.3	FAS	-0.509256	8.38134e-13
AP002360.3	TGFB1	-0.434893	2.24635e-09
AP002360.3	EFEMP2	-0.452452	4.11899e-10
AP000924.1	CD44	0.51572	3.84078e-13
AP000924.1	ECM2	0.477831	2.97301e-11
AP000924.1	VCAM1	0.408431	2.42826e-08
AP000924.1	GLIPR1	0.479346	2.52369e-11
AP002884.1	LAMC1	-0.421382	7.77072e-09
NTM-AS1	SERPINH1	-0.479963	2.36019e-11
NTM-AS1	TNC	-0.413886	1.51159e-08
NTM-AS1	COL4A2	-0.413537	1.55846e-08
NTM-AS1	FLNA	-0.473231	4.86519e-11
NTM-AS1	VIM	-0.533629	4.04672e-14
NTM-AS1	ADAM12	-0.421572	7.63937e-09
NTM-AS1	LAMC1	-0.505934	1.24371e-12
NTM-AS1	COL5A2	-0.420418	8.47313e-09
NTM-AS1	CALD1	-0.484879	1.37785e-11
NTM-AS1	CALU	-0.460641	1.80561e-10
NTM-AS1	EFEMP2	-0.40209	4.16868e-08
NTM-AS1	BMP1	-0.432276	2.86911e-09
NTM-AS1	PPIB	-0.461424	1.66667e-10
SFTA1P	LUM	0.409303	2.25241e-08
SFTA1P	MCM7	-0.408011	2.5177e-08
LINC00836	ADAM12	-0.418818	9.77485e-09
LINC00836	EFEMP2	-0.407487	2.63351e-08
LINC00844	IGFBP2	-0.438002	1.67524e-09
LINC00844	SERPINH1	-0.541755	1.39413e-14
LINC00844	COL3A1	-0.493898	5.01738e-12
LINC00844	COL1A1	-0.486222	1.18759e-11
LINC00844	COL4A1	-0.456231	2.82271e-10
LINC00844	TGFBI	-0.40464	3.35886e-08
LINC00844	COL4A2	-0.504844	1.41434e-12
LINC00844	EMP3	-0.409198	2.27279e-08
LINC00844	POSTN	-0.481978	1.89488e-11
LINC00844	COL1A2	-0.45107	4.7236e-10
LINC00844	FN1	-0.403914	3.57258e-08
LINC00844	PCOLCE	-0.50723	1.06674e-12
LINC00844	FLNA	-0.434355	2.36276e-09
LINC00844	COL6A2	-0.587189	2.05059e-17
LINC00844	MMP2	-0.437703	1.72338e-09
LINC00844	ITGA5	-0.47359	4.6829e-11
LINC00844	LOXL2	-0.472765	5.11237e-11
LINC00844	VIM	-0.419526	9.1765e-09
LINC00844	ADAM12	-0.643001	1.4561e-21
LINC00844	LAMC1	-0.59896	3.18936e-18
LINC00844	COL5A2	-0.500175	2.44083e-12
LINC00844	LOXL1	-0.417376	1.11111e-08
LINC00844	TPM2	-0.456429	2.7671e-10
LINC00844	SNAI2	-0.412493	1.70747e-08
LINC00844	GADD45A	-0.439841	1.40637e-09
LINC00844	NID2	-0.459902	1.94675e-10
LINC00844	MXRA5	-0.470116	6.76366e-11
LINC00844	ANPEP	-0.41715	1.13365e-08
LINC00844	CALU	-0.488253	9.47433e-12
LINC00844	CDH11	-0.455276	3.10703e-10
LINC00844	SDC1	-0.494098	4.90504e-12
LINC00844	EFEMP2	-0.478567	2.74577e-11
LINC00844	COL5A1	-0.558454	1.42303e-15
LINC00844	BMP1	-0.504547	1.4647e-12
LINC00844	PPIB	-0.47417	4.40273e-11
LINC00844	TPM4	-0.573503	1.62655e-16
LINC00844	PLOD1	-0.454999	3.19438e-10
AC092111.1	LUM	-0.403936	3.56591e-08
LOH12CR2	COL5A1	-0.439978	1.3882e-09
AC087241.1	COL4A1	-0.401893	4.23852e-08
AC087241.1	COL4A2	-0.404109	3.51399e-08
AC087241.1	FLNA	-0.433285	2.61155e-09
AC087241.1	COL6A2	-0.470966	6.18409e-11
AC087241.1	VIM	-0.421295	7.8322e-09
AC087241.1	LAMC1	-0.429605	3.67501e-09
AC087241.1	PPIB	-0.415788	1.27876e-08
AC087241.1	TPM4	-0.46139	1.67244e-10
AC087241.1	PLOD1	-0.439395	1.46756e-09
AC055720.2	PTX3	0.401542	4.36589e-08
AC055720.2	GADD45A	0.411544	1.85472e-08
LINC00941	TGFBI	0.41042	2.04485e-08
LINC00941	PTX3	0.48933	8.40046e-12
LINC00941	SERPINE1	0.511965	6.05557e-13
LINC00941	POSTN	0.439658	1.43113e-09
LINC00941	TIMP1	0.607997	7.25054e-19
LINC00941	TNFRSF12A	0.526584	9.96323e-14
LINC00941	COL6A2	0.419036	9.58639e-09
LINC00941	ITGA5	0.526548	1.00085e-13
LINC00941	LOXL2	0.404897	3.28637e-08
LINC00941	ADAM12	0.478312	2.82256e-11
LINC00941	LOXL1	0.52991	6.52852e-14
LINC00941	LGALS1	0.49331	5.36421e-12
LINC00941	GLIPR1	0.440777	1.28613e-09
LINC00941	PLOD2	0.458966	2.14103e-10
LINC00941	CALU	0.417799	1.07025e-08
LINC00941	EFEMP2	0.475475	3.82978e-11
LINC00941	COL5A1	0.417829	1.06733e-08
LINC00941	PPIB	0.457991	2.36335e-10
LINC00941	PLOD1	0.402677	3.96736e-08
AC015540.1	IGFBP2	-0.619668	9.96645e-20
AC015540.1	SERPINH1	-0.613473	2.88687e-19
AC015540.1	LOX	-0.426314	4.97136e-09
AC015540.1	COL4A1	-0.541955	1.35754e-14
AC015540.1	TNC	-0.504023	1.55778e-12
AC015540.1	TGFBI	-0.494243	4.82451e-12
AC015540.1	PTX3	-0.430652	3.33596e-09
AC015540.1	COL4A2	-0.508099	9.62086e-13
AC015540.1	EMP3	-0.622216	6.39191e-20
AC015540.1	TIMP1	-0.47918	2.56943e-11
AC015540.1	CD44	-0.472098	5.48666e-11
AC015540.1	PCOLCE	-0.419703	9.03266e-09
AC015540.1	TNFRSF12A	-0.53501	3.38306e-14
AC015540.1	FLNA	-0.432787	2.73571e-09
AC015540.1	ITGA5	-0.44346	9.93798e-10
AC015540.1	PRRX1	-0.438901	1.53813e-09
AC015540.1	VIM	-0.553319	2.90981e-15
AC015540.1	ADAM12	-0.496413	3.76598e-12
AC015540.1	LAMC1	-0.545493	8.45746e-15
AC015540.1	FSTL1	-0.541718	1.40101e-14
AC015540.1	CAPG	-0.439276	1.48422e-09
AC015540.1	COL5A2	-0.417631	1.08625e-08
AC015540.1	LGALS1	-0.501752	2.03186e-12
AC015540.1	CALD1	-0.527689	8.66274e-14
AC015540.1	GPX7	-0.522668	1.62941e-13
AC015540.1	PLOD2	-0.401534	4.36874e-08
AC015540.1	CALU	-0.595939	5.17914e-18
AC015540.1	SDC1	-0.414534	1.42796e-08
AC015540.1	EFEMP2	-0.589221	1.49519e-17
AC015540.1	MEST	-0.42613	5.05537e-09
AC015540.1	BMP1	-0.426323	4.96732e-09
AC015540.1	PPIB	-0.56953	2.91492e-16
AC015540.1	TPM4	-0.510815	6.95391e-13
AC015540.1	PLOD1	-0.480277	2.28099e-11
PCED1B-AS1	COL3A1	0.445915	7.83342e-10
PCED1B-AS1	LOX	0.443026	1.03627e-09
PCED1B-AS1	COL1A1	0.442315	1.1097e-09
PCED1B-AS1	TGFBI	0.574916	1.31929e-16
PCED1B-AS1	PTX3	0.587664	1.90481e-17
PCED1B-AS1	SERPINE1	0.475565	3.79286e-11
PCED1B-AS1	EMP3	0.417272	1.12145e-08
PCED1B-AS1	TIMP1	0.585294	2.74735e-17
PCED1B-AS1	FN1	0.400302	4.8454e-08
PCED1B-AS1	CD44	0.522979	1.56735e-13
PCED1B-AS1	TNFRSF12A	0.405736	3.0594e-08
PCED1B-AS1	ITGA5	0.563288	7.17514e-16
PCED1B-AS1	MGP	0.440872	1.27451e-09
PCED1B-AS1	PRRX1	0.41533	1.33136e-08
PCED1B-AS1	LUM	0.57934	6.80526e-17
PCED1B-AS1	IGFBP4	0.453061	3.87688e-10
PCED1B-AS1	TAGLN	0.444422	9.05519e-10
PCED1B-AS1	CAPG	0.697411	1.57907e-26
PCED1B-AS1	LGALS1	0.501326	2.13532e-12
PCED1B-AS1	TNFRSF11B	0.46742	8.97111e-11
PCED1B-AS1	GLIPR1	0.699413	9.87451e-27
PCED1B-AS1	MXRA5	0.402689	3.96323e-08
PCED1B-AS1	ANPEP	0.493527	5.23338e-12
PCED1B-AS1	FAS	0.647605	6.05434e-22
PCED1B-AS1	IL32	0.617548	1.43816e-19
PCED1B-AS1	TGFB1	0.684728	2.83387e-25
PCED1B-AS1	ACTA2	0.408799	2.35253e-08
AC084032.1	PTX3	0.495304	4.27505e-12
AC084032.1	TIMP1	0.434759	2.27491e-09
AC084032.1	ITGA5	0.454923	3.21868e-10
LINC02440	EMP3	-0.512163	5.91263e-13
LINC02440	CD44	-0.403101	3.82764e-08
LINC02440	FSTL1	-0.448871	5.86739e-10
LINC02440	ECM2	-0.403205	3.79397e-08
LINC02440	VCAM1	-0.419659	9.06847e-09
LINC02440	PLOD2	-0.401305	4.45366e-08
LINC02440	CALU	-0.483565	1.59239e-11
LINC02440	EFEMP2	-0.478567	2.74566e-11
RPS27P25	ECM2	0.414609	1.41862e-08
AC069209.1	EMP3	-0.546324	7.56134e-15
AC069209.1	FSTL1	-0.413171	1.60917e-08
AC069209.1	TNFRSF11B	-0.41586	1.27061e-08
AC069209.1	EFEMP2	-0.579955	6.20205e-17
AC069209.1	FMOD	-0.410382	2.05158e-08
PTMAP5	IGFBP2	0.414727	1.404e-08
PTMAP5	SERPINH1	0.454128	3.48543e-10
PTMAP5	TGFBI	0.401211	4.48926e-08
PTMAP5	IGFBP4	0.411315	1.89196e-08
PTMAP5	NID2	0.421345	7.79688e-09
PTMAP5	PPIB	0.444211	9.24198e-10
SOX21-AS1	PCOLCE	-0.46618	1.02076e-10
SOX21-AS1	DPYSL3	0.447497	6.71323e-10
AL355338.1	SERPINH1	0.448773	5.92398e-10
AL355338.1	TGFBI	0.4324	2.83625e-09
AL355338.1	EMP3	0.440053	1.37819e-09
AL355338.1	POSTN	0.416846	1.16454e-08
AL355338.1	TIMP1	0.503416	1.67267e-12
AL355338.1	TNFRSF12A	0.439968	1.38942e-09
AL355338.1	ITGA5	0.445713	7.98903e-10
AL355338.1	MGP	0.41784	1.06629e-08
AL355338.1	LUM	0.417009	1.14788e-08
AL355338.1	LGALS1	0.419567	9.14298e-09
AL355338.1	GPX7	0.467581	8.82177e-11
AL355338.1	FAS	0.429255	3.79566e-09
AL355338.1	CALU	0.408161	2.48526e-08
AL355338.1	EFEMP2	0.448769	5.92644e-10
AL355338.1	PPIB	0.555684	2.09637e-15
AL355974.2	IGFBP2	0.478416	2.79098e-11
AL355974.2	TNC	0.435083	2.20673e-09
AL355974.2	PTX3	0.414768	1.39889e-08
AL355974.2	EMP3	0.48	2.35083e-11
AL355974.2	CD44	0.474484	4.25748e-11
AL355974.2	TNFRSF12A	0.499081	2.77049e-12
AL355974.2	VIM	0.533745	3.98653e-14
AL355974.2	SPARC	0.409173	2.27775e-08
AL355974.2	GADD45A	0.541317	1.47771e-14
AL355974.2	EFEMP2	0.444871	8.66943e-10
AL355974.3	IGFBP2	0.435892	2.04492e-09
AL355974.3	TNFRSF12A	0.408532	2.40727e-08
AL355974.3	VEGFA	0.429724	3.63478e-09
AL355974.3	VIM	0.464482	1.21712e-10
AL355974.3	GADD45A	0.475974	3.63035e-11
ANKRD10-IT1	FLNA	0.451456	4.54687e-10
LINC00404	PRRX1	-0.458718	2.19562e-10
SOX1-OT	PRRX1	-0.492587	5.82174e-12
AL355922.1	LOX	0.464547	1.20893e-10
AL355922.1	TGFBI	0.479708	2.4266e-11
AL355922.1	PTX3	0.668915	8.49848e-24
AL355922.1	SERPINE1	0.405222	3.1967e-08
AL355922.1	EMP3	0.418665	9.90848e-09
AL355922.1	TIMP1	0.556095	1.9797e-15
AL355922.1	CD44	0.479413	2.50542e-11
AL355922.1	ITGA5	0.511951	6.06545e-13
AL355922.1	TAGLN	0.480465	2.23492e-11
AL355922.1	CAPG	0.473672	4.64224e-11
AL355922.1	LGALS1	0.440167	1.3633e-09
AL355922.1	TNFRSF11B	0.463013	1.41604e-10
AL355922.1	GLIPR1	0.575132	1.27763e-16
AL355922.1	PLOD2	0.403578	3.67587e-08
AL355922.1	FAS	0.543708	1.07454e-14
AL355922.1	IL32	0.544943	9.10675e-15
AL355922.1	TGFB1	0.46141	1.66915e-10
LINC00641	IGFBP2	-0.416468	1.20415e-08
LINC00641	SERPINH1	-0.455982	2.89419e-10
LINC00641	EMP3	-0.638821	3.18821e-21
LINC00641	TIMP1	-0.438609	1.58153e-09
LINC00641	CD44	-0.475472	3.8309e-11
LINC00641	TNFRSF12A	-0.558082	1.49948e-15
LINC00641	PRRX1	-0.449617	5.45247e-10
LINC00641	VIM	-0.469441	7.26065e-11
LINC00641	SFRP4	-0.434127	2.41383e-09
LINC00641	SPARC	-0.412362	1.72712e-08
LINC00641	FSTL1	-0.409599	2.19541e-08
LINC00641	CAPG	-0.582418	4.26794e-17
LINC00641	ECM2	-0.425283	5.46096e-09
LINC00641	LGALS1	-0.538118	2.25413e-14
LINC00641	GPX7	-0.557489	1.62938e-15
LINC00641	TNFRSF11B	-0.424293	5.97513e-09
LINC00641	PLOD2	-0.41919	9.45607e-09
LINC00641	FAS	-0.435625	2.09702e-09
LINC00641	IL32	-0.455854	2.93167e-10
LINC00641	EFEMP2	-0.518417	2.75964e-13
LINC00641	PPIB	-0.593241	7.95207e-18
LINC00641	FMOD	-0.428711	3.99064e-09
AL133304.3	IGFBP3	-0.432783	2.73673e-09
AL133304.3	PTX3	-0.444664	8.84504e-10
AL133304.3	POSTN	-0.470208	6.69826e-11
AL133304.3	TIMP1	-0.564783	5.79319e-16
AL133304.3	COL6A2	-0.483538	1.59705e-11
AL133304.3	ITGA5	-0.482837	1.72487e-11
AL133304.3	LOXL2	-0.415187	1.34832e-08
AL133304.3	ADAM12	-0.471649	5.754e-11
AL133304.3	LAMC1	-0.447474	6.7281e-10
AL133304.3	COL5A2	-0.405037	3.24747e-08
AL133304.3	LOXL1	-0.414358	1.45021e-08
AL133304.3	LGALS1	-0.4041	3.5168e-08
AL133304.3	TPM2	-0.420494	8.41517e-09
AL133304.3	MXRA5	-0.423353	6.50578e-09
AL133304.3	EFEMP2	-0.492906	5.61526e-12
AL133304.3	COL5A1	-0.461453	1.66179e-10
LINC00609	SERPINH1	-0.406918	2.76526e-08
LINC00609	IGFBP3	-0.461819	1.60071e-10
LINC00609	TGFBI	-0.412306	1.73545e-08
LINC00609	PTX3	-0.446104	7.69073e-10
LINC00609	SERPINE1	-0.417914	1.05938e-08
LINC00609	EMP3	-0.460706	1.79359e-10
LINC00609	POSTN	-0.446066	7.71915e-10
LINC00609	TIMP1	-0.586824	2.16968e-17
LINC00609	TNFRSF12A	-0.405064	3.24004e-08
LINC00609	COL6A2	-0.459232	2.08411e-10
LINC00609	ITGA5	-0.507024	1.09309e-12
LINC00609	LOXL2	-0.455666	2.98759e-10
LINC00609	LUM	-0.414076	1.48659e-08
LINC00609	ADAM12	-0.462009	1.56977e-10
LINC00609	LAMC1	-0.424823	5.69434e-09
LINC00609	COL5A2	-0.405467	3.13051e-08
LINC00609	LGALS1	-0.466313	1.00672e-10
LINC00609	GADD45A	-0.411669	1.83454e-08
LINC00609	PLOD2	-0.426011	5.11078e-09
LINC00609	EFEMP2	-0.533152	4.30431e-14
LINC00609	COL5A1	-0.410385	2.05112e-08
LINC00609	PPIB	-0.432321	2.85713e-09
AL162511.1	POSTN	-0.442352	1.10571e-09
AL162511.1	TIMP1	-0.504418	1.48715e-12
AL162511.1	ITGA5	-0.462056	1.56225e-10
AL162511.1	LOXL2	-0.408974	2.31728e-08
AL162511.1	LUM	-0.408422	2.43013e-08
AL162511.1	ADAM12	-0.415598	1.30038e-08
AL162511.1	EFEMP2	-0.42542	5.39363e-09
AL162511.1	PPIB	-0.418365	1.01775e-08
LINC00643	SERPINH1	-0.447639	6.62051e-10
LINC00643	TNC	-0.439107	1.50829e-09
LINC00643	PTX3	-0.418187	1.03395e-08
LINC00643	EMP3	-0.630011	1.60002e-20
LINC00643	TIMP1	-0.416686	1.18122e-08
LINC00643	CD44	-0.481081	2.08983e-11
LINC00643	TNFRSF12A	-0.48271	1.74893e-11
LINC00643	VIM	-0.45001	5.24506e-10
LINC00643	ADAM12	-0.402024	4.19199e-08
LINC00643	FSTL1	-0.401109	4.5279e-08
LINC00643	LGALS1	-0.419913	8.86459e-09
LINC00643	CALU	-0.497491	3.32767e-12
LINC00643	EFEMP2	-0.589533	1.42419e-17
LINC00643	PPIB	-0.440677	1.29845e-09
AL049871.1	IGFBP2	0.475351	3.8806e-11
AL049871.1	SERPINH1	0.433919	2.46124e-09
AL049871.1	COL4A1	0.425732	5.24228e-09
AL049871.1	COL4A2	0.449498	5.51624e-10
AL049871.1	POSTN	0.492181	6.09541e-12
AL049871.1	MMP2	0.443947	9.48096e-10
AL049871.1	ADAM12	0.410565	2.01927e-08
AL049871.1	LAMC1	0.480574	2.20842e-11
AL049871.1	GAS1	0.577349	9.17888e-17
AC004816.1	SERPINH1	-0.418995	9.62191e-09
AC004816.1	TNC	-0.467372	9.01636e-11
AC004816.1	EMP3	-0.449843	5.33214e-10
AC004816.1	TNFRSF12A	-0.403738	3.62655e-08
AC004816.1	VIM	-0.618425	1.23608e-19
AC004816.1	LAMC1	-0.408548	2.4039e-08
AC004816.1	SPARC	-0.478963	2.63074e-11
AC004816.1	CALU	-0.458176	2.31956e-10
AC004816.1	PPIB	-0.514819	4.28593e-13
AC004816.2	PCOLCE	0.451746	4.41765e-10
AC004816.2	MGP	0.406315	2.9118e-08
AC004816.2	LUM	0.47541	3.85653e-11
AC004816.2	IGFBP4	0.428012	4.25556e-09
AC004816.2	LOXL1	0.425088	5.55873e-09
AC004816.2	SNAI2	0.431048	3.21587e-09
AC004816.2	MXRA5	0.409612	2.19289e-08
AC004816.2	ANPEP	0.441892	1.15576e-09
AC004816.2	SDC1	0.407083	2.72645e-08
AL132711.1	EMP3	0.411091	1.92916e-08
AL132711.1	TIMP1	0.411075	1.93186e-08
AL132711.1	GADD45A	0.406336	2.90658e-08
MEG9	COL5A1	0.407621	2.60341e-08
LINC02285	TGFBI	0.486195	1.19117e-11
LINC02285	PTX3	0.442634	1.07618e-09
LINC02285	TIMP1	0.518683	2.67068e-13
LINC02285	ITGA5	0.454637	3.31224e-10
LINC02285	MGP	0.466686	9.6845e-11
LINC02285	LUM	0.544416	9.77352e-15
LINC02285	CAPG	0.544508	9.65345e-15
LINC02285	LGALS1	0.435669	2.08848e-09
LINC02285	SNAI2	0.427972	4.27099e-09
LINC02285	TNFRSF11B	0.407447	2.6426e-08
LINC02285	GLIPR1	0.60411	1.37911e-18
LINC02285	ANPEP	0.432945	2.69563e-09
LINC02285	FAS	0.577385	9.12948e-17
LINC02285	IL32	0.486204	1.18995e-11
LINC02285	TGFB1	0.495279	4.28726e-12
AL049840.4	FLNA	0.428455	4.08564e-09
AC138649.1	IGFBP2	-0.447651	6.61314e-10
AC138649.1	SERPINH1	-0.45172	4.4294e-10
AC138649.1	ELN	-0.460337	1.86246e-10
AC138649.1	COL4A1	-0.445716	7.9862e-10
AC138649.1	TNC	-0.496502	3.72784e-12
AC138649.1	COL4A2	-0.41159	1.84717e-08
AC138649.1	CD44	-0.440685	1.29749e-09
AC138649.1	TNFRSF12A	-0.454703	3.29049e-10
AC138649.1	FLNA	-0.439418	1.46435e-09
AC138649.1	PRRX1	-0.454178	3.46802e-10
AC138649.1	VIM	-0.547474	6.47238e-15
AC138649.1	LAMC1	-0.472022	5.53109e-11
AC138649.1	SPARC	-0.432224	2.88297e-09
AC138649.1	FSTL1	-0.420787	8.19692e-09
AC138649.1	CALD1	-0.477107	3.21426e-11
AC138649.1	CALU	-0.459195	2.09181e-10
AC138649.1	BMP1	-0.446281	7.55925e-10
AC138649.1	PPIB	-0.439133	1.50464e-09
AC138649.1	PLOD1	-0.418048	1.04677e-08
AC124312.2	IGFBP2	-0.47755	3.06436e-11
AC124312.2	SERPINH1	-0.496692	3.64717e-12
AC124312.2	TGFBI	-0.486817	1.11176e-11
AC124312.2	EMP3	-0.516499	3.49188e-13
AC124312.2	TIMP1	-0.4136	1.54988e-08
AC124312.2	CD44	-0.444295	9.16722e-10
AC124312.2	TNFRSF12A	-0.514862	4.26377e-13
AC124312.2	PRRX1	-0.423145	6.62958e-09
AC124312.2	IGFBP4	-0.427596	4.42092e-09
AC124312.2	FSTL1	-0.44023	1.35516e-09
AC124312.2	CAPG	-0.543563	1.09567e-14
AC124312.2	LGALS1	-0.472349	5.34281e-11
AC124312.2	GPX7	-0.598782	3.28227e-18
AC124312.2	IL32	-0.469189	7.4555e-11
AC124312.2	EFEMP2	-0.440342	1.34076e-09
AC124312.2	PPIB	-0.556759	1.80443e-15
PWAR6	IGFBP2	-0.472473	5.27314e-11
PWAR6	SERPINH1	-0.507552	1.02671e-12
PWAR6	IGFBP3	-0.400254	4.86496e-08
PWAR6	TNC	-0.41829	1.02456e-08
PWAR6	TGFBI	-0.534394	3.66499e-14
PWAR6	EMP3	-0.54149	1.44421e-14
PWAR6	TIMP1	-0.405462	3.13176e-08
PWAR6	CD44	-0.482753	1.7408e-11
PWAR6	PCOLCE	-0.41613	1.24071e-08
PWAR6	TNFRSF12A	-0.48861	9.1047e-12
PWAR6	PRRX1	-0.467509	8.88854e-11
PWAR6	VIM	-0.456446	2.7623e-10
PWAR6	IGFBP4	-0.437145	1.81687e-09
PWAR6	SPARC	-0.40964	2.1877e-08
PWAR6	FSTL1	-0.49127	6.75509e-12
PWAR6	CAPG	-0.563358	7.10424e-16
PWAR6	LGALS1	-0.494389	4.74517e-12
PWAR6	CALD1	-0.42722	4.57593e-09
PWAR6	GPX7	-0.570975	2.35973e-16
PWAR6	PLOD2	-0.416976	1.15123e-08
PWAR6	IL32	-0.406516	2.86219e-08
PWAR6	TGFB1	-0.417752	1.07472e-08
PWAR6	CALU	-0.476545	3.41455e-11
PWAR6	SDC1	-0.423621	6.35012e-09
PWAR6	EFEMP2	-0.45199	4.31223e-10
PWAR6	BMP1	-0.422597	6.9659e-09
PWAR6	PPIB	-0.510727	7.02742e-13
PWAR6	PLOD1	-0.444814	8.71785e-10
DPH6-DT	ECM2	0.419416	9.26735e-09
DPH6-DT	TNFRSF11B	0.428434	4.09375e-09
DPH6-DT	FAS	0.407677	2.59106e-08
RPL9P9	PTX3	0.435181	2.18649e-09
GOLGA2P10	MCM7	0.423318	6.52641e-09
MIR9-3HG	LOX	-0.474055	4.45684e-11
MIR9-3HG	TGFBI	-0.470472	6.51453e-11
MIR9-3HG	PTX3	-0.442707	1.06861e-09
MIR9-3HG	EMP3	-0.609587	5.5599e-19
MIR9-3HG	TIMP1	-0.541094	1.52198e-14
MIR9-3HG	PCOLCE	-0.418387	1.01569e-08
MIR9-3HG	MGP	-0.418811	9.78071e-09
MIR9-3HG	ADAM12	-0.412093	1.76805e-08
MIR9-3HG	LGALS1	-0.49275	5.71549e-12
MIR9-3HG	SNAI2	-0.429462	3.7239e-09
MIR9-3HG	TNFRSF11B	-0.415037	1.36625e-08
MIR9-3HG	GLIPR1	-0.46558	1.08636e-10
MIR9-3HG	PLOD2	-0.436195	1.98749e-09
MIR9-3HG	ANPEP	-0.417701	1.07952e-08
MIR9-3HG	FAS	-0.564086	6.40199e-16
MIR9-3HG	SDC1	-0.44217	1.12531e-09
MIR9-3HG	EFEMP2	-0.595147	5.87656e-18
MIR9-3HG	PPIB	-0.401989	4.2045e-08
MIR9-3HG	FMOD	-0.429746	3.62746e-09
AC013391.3	SDC1	-0.491203	6.80659e-12
IDH2-DT	COL1A1	-0.4184	1.01455e-08
IDH2-DT	COL6A2	-0.413548	1.55704e-08
IDH2-DT	LOXL2	-0.411823	1.81019e-08
IDH2-DT	ADAM12	-0.440963	1.26337e-09
IDH2-DT	LAMC1	-0.41233	1.73196e-08
IDH2-DT	CDH11	-0.418092	1.04271e-08
IDH2-DT	SDC1	-0.423765	6.2681e-09
IDH2-DT	COL5A1	-0.426098	5.07013e-09
IDH2-DT	TPM4	-0.437303	1.79e-09
AC009041.2	LOX	-0.505058	1.3791e-12
AC009041.2	TGFBI	-0.426737	4.78286e-09
AC009041.2	PTX3	-0.443473	9.92529e-10
AC009041.2	EMP3	-0.569094	3.10634e-16
AC009041.2	TIMP1	-0.534927	3.41998e-14
AC009041.2	MGP	-0.437627	1.73597e-09
AC009041.2	LUM	-0.409765	2.16423e-08
AC009041.2	FSTL1	-0.409202	2.27212e-08
AC009041.2	LGALS1	-0.487382	1.044e-11
AC009041.2	TNFRSF11B	-0.562756	7.74116e-16
AC009041.2	GLIPR1	-0.51221	5.87893e-13
AC009041.2	PLOD2	-0.552036	3.47265e-15
AC009041.2	FAS	-0.585622	2.61205e-17
AC009041.2	IL32	-0.432007	2.94182e-09
AC009041.2	CALU	-0.427517	4.45327e-09
AC009041.2	SDC1	-0.447896	6.45594e-10
AC009041.2	EFEMP2	-0.519479	2.42089e-13
AC009041.2	PPIB	-0.439315	1.47869e-09
AC009041.2	FMOD	-0.404277	3.46428e-08
AC004233.3	FAS	-0.427045	4.65004e-09
AC108134.4	ECM2	0.510197	7.48907e-13
NPIPP1	VEGFA	0.465409	1.1057e-10
AC026401.3	IGFBP2	0.57725	9.31481e-17
AC026401.3	SERPINH1	0.515162	4.11086e-13
AC026401.3	COL4A1	0.458981	2.13792e-10
AC026401.3	TNC	0.401606	4.34241e-08
AC026401.3	COL4A2	0.450626	4.93564e-10
AC026401.3	TNFRSF12A	0.472104	5.48329e-11
AC026401.3	MMP2	0.410886	1.96385e-08
AC026401.3	VIM	0.519714	2.35168e-13
AC026401.3	LAMC1	0.490087	7.71631e-12
AC026401.3	GAS1	0.433834	2.48091e-09
AC026401.3	CALD1	0.400803	4.64582e-08
AC026401.3	GPX7	0.451313	4.61168e-10
AC026401.3	MCM7	0.607272	8.17919e-19
AC026401.3	CALU	0.508857	8.78978e-13
AC026401.3	BMP1	0.440081	1.37461e-09
AC026401.3	PPIB	0.557993	1.51816e-15
AC026401.3	TPM4	0.475091	3.99021e-11
AC026401.3	PLOD1	0.421399	7.75923e-09
AC026471.4	FLNA	0.452351	4.1603e-10
AC026471.4	MCM7	0.442161	1.1262e-09
AC007344.1	PTX3	0.457336	2.52527e-10
AC007344.1	TAGLN	0.536735	2.70215e-14
AC007344.1	TNFRSF11B	0.444486	8.99949e-10
AC007344.1	GLIPR1	0.495726	4.07401e-12
AC007344.1	FAS	0.566497	4.52607e-16
AC007344.1	IL32	0.414311	1.45617e-08
MT1L	SERPINE1	0.402214	4.12558e-08
MT1L	EMP3	0.411123	1.92384e-08
MT1L	TIMP1	0.542716	1.22674e-14
MT1L	TNFRSF12A	0.404567	3.38006e-08
MT1L	CAPG	0.474416	4.28859e-11
MT1L	LGALS1	0.472148	5.45792e-11
MT1L	TNFRSF11B	0.426901	4.71144e-09
MT1L	FAS	0.435769	2.06875e-09
MT1L	EFEMP2	0.447474	6.72861e-10
RPS27AP16	SERPINH1	0.514194	4.62415e-13
RPS27AP16	COL3A1	0.458692	2.20155e-10
RPS27AP16	TGFBI	0.484797	1.39032e-11
RPS27AP16	TIMP1	0.44727	6.86354e-10
RPS27AP16	ITGA5	0.464637	1.19777e-10
RPS27AP16	MGP	0.454413	3.38729e-10
RPS27AP16	LOXL2	0.483456	1.61158e-11
RPS27AP16	LUM	0.480281	2.27996e-11
RPS27AP16	CTHRC1	0.410586	2.01554e-08
RPS27AP16	SPARC	0.463314	1.37287e-10
RPS27AP16	LGALS1	0.413968	1.50075e-08
RPS27AP16	GPX7	0.589653	1.39762e-17
RPS27AP16	PPIB	0.566424	4.57429e-16
AC092718.4	IGFBP2	0.416787	1.17069e-08
AC092718.4	SERPINH1	0.454352	3.40794e-10
AC092718.4	COL4A2	0.418108	1.04124e-08
AC092718.4	MMP2	0.437865	1.6972e-09
AC092718.4	LAMC1	0.423872	6.20765e-09
AC092718.4	NID2	0.41244	1.7153e-08
AC092718.4	MCM7	0.554049	2.63064e-15
AC092718.4	BMP1	0.463963	1.28398e-10
AC092718.4	PPIB	0.446625	7.30997e-10
AC092718.4	TPM4	0.444418	9.05863e-10
MIR22HG	COL3A1	0.467993	8.44999e-11
MIR22HG	LOX	0.434788	2.26861e-09
MIR22HG	COL1A1	0.469122	7.50811e-11
MIR22HG	TGFBI	0.421221	7.88442e-09
MIR22HG	PTX3	0.499267	2.71134e-12
MIR22HG	SERPINE1	0.461984	1.57374e-10
MIR22HG	COL1A2	0.431602	3.05479e-09
MIR22HG	TIMP1	0.498465	2.97471e-12
MIR22HG	FN1	0.422633	6.94304e-09
MIR22HG	COL6A2	0.48443	1.44772e-11
MIR22HG	ITGA5	0.504425	1.48587e-12
MIR22HG	LUM	0.526036	1.06774e-13
MIR22HG	ADAM12	0.47341	4.77345e-11
MIR22HG	TAGLN	0.501062	2.20172e-12
MIR22HG	LOXL1	0.433968	2.44998e-09
MIR22HG	LGALS1	0.419499	9.19836e-09
MIR22HG	GLIPR1	0.450796	4.85359e-10
MIR22HG	ANPEP	0.439511	1.45133e-09
MIR22HG	FAS	0.496643	3.6681e-12
MIR22HG	MCM7	-0.41944	9.24764e-09
MIR22HG	TGFB1	0.401892	4.23892e-08
MIR22HG	COL5A1	0.52303	1.5575e-13
AC005696.4	SERPINH1	-0.425584	5.31332e-09
AC005696.4	LOX	-0.417903	1.06035e-08
AC005696.4	TGFBI	-0.409802	2.15723e-08
AC005696.4	EMP3	-0.511979	6.0453e-13
AC005696.4	TIMP1	-0.426235	5.0071e-09
AC005696.4	CD44	-0.427125	4.61605e-09
AC005696.4	TNFRSF12A	-0.455649	2.99263e-10
AC005696.4	PRRX1	-0.441362	1.21599e-09
AC005696.4	FSTL1	-0.401627	4.3347e-08
AC005696.4	COL5A2	-0.414752	1.4009e-08
AC005696.4	LGALS1	-0.42774	4.36307e-09
AC005696.4	CALD1	-0.401267	4.46803e-08
AC005696.4	GPX7	-0.484463	1.44251e-11
AC005696.4	GLIPR1	-0.474455	4.27071e-11
AC005696.4	PLOD2	-0.506821	1.11972e-12
AC005696.4	FAS	-0.429961	3.55626e-09
AC005696.4	CALU	-0.535233	3.28645e-14
AC005696.4	SDC1	-0.412076	1.77061e-08
AC005696.4	PPIB	-0.505763	1.26905e-12
AC005696.4	PLOD1	-0.405051	3.24341e-08
AC015922.2	FN1	0.413422	1.57422e-08
AC015922.2	COL6A2	0.405017	3.25296e-08
AC015922.2	CALD1	0.400714	4.68066e-08
AC015922.3	IGFBP3	0.465189	1.13123e-10
AC015922.3	PTX3	0.419479	9.21506e-09
AC015922.3	TIMP1	0.473511	4.72278e-11
AC015922.3	COL6A2	0.402182	4.13666e-08
AC015922.3	CALD1	0.431096	3.20143e-09
AC015922.3	FAS	0.447352	6.80921e-10
AC015922.3	EFEMP2	0.458908	2.15373e-10
LRRC75A-AS1	GPX7	0.497002	3.51991e-12
USP32P3	MGP	-0.422494	7.03095e-09
USP32P3	CAPG	-0.423823	6.23484e-09
USP32P3	GLIPR1	-0.443216	1.0174e-09
LINC01563	ADAM12	-0.410077	2.10644e-08
[truncated: 606 more rows]
