# Supplementary material for: Identification of an epithelial-mesenchymal transition-related lncRNA prognostic signature for patients with glioblastoma
Source: Sci Rep. 2021 Dec 8;11:23694. doi: 10.1038/s41598-021-03213-y (PMC8654911; doi:10.1038/s41598-021-03213-y)
Supplement: Supplementary file 4 — Supplementary Table S4. [file 41598_2021_3213_MOESM4_ESM.xlsx]

## Sheet: Sheet1
Supplementary Table 4 The detailed results of GO terms and KEGG pathways of dysregulated genes in high-risk subgroup
GO analysis results of upregulated genes in high-risk subgroups
ONTOLOGY	ID	Description	GeneRatio	BgRatio	P-value	p.adjust	qvalue	geneID	Count
BP	GO:0043062	extracellular structure organization	17/44	422/18670	2.99119e-17	4.25945e-14	2.79912e-14	MMP14/COL5A2/COL8A1/THBS1/COL5A1/PTX3/COL4A1/COL3A1/COL1A1/COL1A2/SERPINE1/COL4A2/PDPN/COL6A2/POSTN/MMP9/PLA2G2A	17
BP	GO:0030198	extracellular matrix organization	16/44	368/18670	9.47047e-17	6.74297e-14	4.43118e-14	MMP14/COL5A2/COL8A1/THBS1/COL5A1/PTX3/COL4A1/COL3A1/COL1A1/COL1A2/SERPINE1/COL4A2/PDPN/COL6A2/POSTN/MMP9	16
BP	GO:0035987	endodermal cell differentiation	6/44	45/18670	9.13832e-10	4.33765e-07	2.85051e-07	MMP14/COL5A2/COL8A1/COL5A1/COL4A2/MMP9	6
BP	GO:0001706	endoderm formation	6/44	50/18670	1.76734e-09	6.29174e-07	4.13465e-07	MMP14/COL5A2/COL8A1/COL5A1/COL4A2/MMP9	6
BP	GO:0007492	endoderm development	6/44	76/18670	2.32344e-08	6.61716e-06	4.3485e-06	MMP14/COL5A2/COL8A1/COL5A1/COL4A2/MMP9	6
BP	GO:0010810	regulation of cell-substrate adhesion	8/44	215/18670	3.36991e-08	7.99792e-06	5.25588e-06	MMP14/COL8A1/THBS1/COL1A1/SERPINE1/VEGFA/PDPN/POSTN	8
BP	GO:0031589	cell-substrate adhesion	9/44	354/18670	1.13021e-07	2.29918e-05	1.51092e-05	MMP14/COL8A1/THBS1/COL3A1/COL1A1/SERPINE1/VEGFA/PDPN/POSTN	9
BP	GO:0030199	collagen fibril organization	5/44	54/18670	1.66907e-07	2.97095e-05	1.95237e-05	COL5A2/COL5A1/COL3A1/COL1A1/COL1A2	5
BP	GO:0001704	formation of primary germ layer	6/44	121/18670	3.77559e-07	5.97382e-05	3.92573e-05	MMP14/COL5A2/COL8A1/COL5A1/COL4A2/MMP9	6
BP	GO:0010812	negative regulation of cell-substrate adhesion	5/44	68/18670	5.36895e-07	6.95035e-05	4.56746e-05	MMP14/THBS1/COL1A1/SERPINE1/POSTN	5
BP	GO:0071230	cellular response to amino acid stimulus	5/44	68/18670	5.36895e-07	6.95035e-05	4.56746e-05	COL5A2/COL4A1/COL3A1/COL1A1/COL1A2	5
BP	GO:0007596	blood coagulation	8/44	336/18670	1.02043e-06	0.000118521	7.78868e-05	THBS1/COL3A1/COL1A1/COL1A2/SERPINE1/F13A1/SAA1/PDPN	8
BP	GO:0007599	hemostasis	8/44	341/18670	1.13995e-06	0.000118521	7.78868e-05	THBS1/COL3A1/COL1A1/COL1A2/SERPINE1/F13A1/SAA1/PDPN	8
BP	GO:0050817	coagulation	8/44	342/18670	1.16524e-06	0.000118521	7.78868e-05	THBS1/COL3A1/COL1A1/COL1A2/SERPINE1/F13A1/SAA1/PDPN	8
BP	GO:0038063	collagen-activated tyrosine kinase receptor signaling pathway	3/44	10/18670	1.4487e-06	0.00013753	9.03784e-05	COL4A1/COL1A1/COL4A2	3
BP	GO:0006617	SRP-dependent cotranslational protein targeting to membrane, signal sequence recognition	3/44	12/18670	2.64721e-06	0.000235601	0.000154827	RN7SL1/RN7SL3/RN7SL2	3
BP	GO:0001953	negative regulation of cell-matrix adhesion	4/44	43/18670	3.09614e-06	0.000257497	0.000169215	MMP14/THBS1/SERPINE1/POSTN	4
BP	GO:0038065	collagen-activated signaling pathway	3/44	13/18670	3.4357e-06	0.000257497	0.000169215	COL4A1/COL1A1/COL4A2	3
BP	GO:0070208	protein heterotrimerization	3/44	13/18670	3.4357e-06	0.000257497	0.000169215	COL1A1/COL1A2/COL6A2	3
BP	GO:0007369	gastrulation	6/44	185/18670	4.50603e-06	0.000320829	0.000210835	MMP14/COL5A2/COL8A1/COL5A1/COL4A2/MMP9	6
BP	GO:0043200	response to amino acid	5/44	113/18670	6.6844e-06	0.000453266	0.000297866	COL5A2/COL4A1/COL3A1/COL1A1/COL1A2	5
BP	GO:0032963	collagen metabolic process	5/44	115/18670	7.28338e-06	0.000471433	0.000309805	MMP14/COL5A1/COL1A1/COL1A2/MMP9	5
BP	GO:0001952	regulation of cell-matrix adhesion	5/44	119/18670	8.60708e-06	0.000530793	0.000348814	MMP14/THBS1/SERPINE1/VEGFA/POSTN	5
BP	GO:0071229	cellular response to acid chemical	6/44	209/18670	9.0683e-06	0.000530793	0.000348814	COL5A2/COL4A1/COL3A1/COL1A1/COL1A2/VEGFA	6
BP	GO:0009612	response to mechanical stimulus	6/44	210/18670	9.3187e-06	0.000530793	0.000348814	MMP14/THBS1/COL3A1/COL1A1/CHI3L1/POSTN	6
BP	GO:0051346	negative regulation of hydrolase activity	8/44	466/18670	1.14165e-05	0.00062527	0.0004109	THBS1/PTX3/SERPINE1/VEGFA/PI3/MMP9/LTF/SPOCD1	8
BP	GO:0018149	peptide cross-linking	4/44	60/18670	1.18827e-05	0.0006267	0.00041184	THBS1/COL3A1/F13A1/PI3	4
BP	GO:0007160	cell-matrix adhesion	6/44	225/18670	1.37987e-05	0.000701764	0.000461168	MMP14/THBS1/COL3A1/SERPINE1/VEGFA/POSTN	6
BP	GO:1903392	negative regulation of adherens junction organization	3/44	21/18670	1.57681e-05	0.000774266	0.000508813	MMP14/THBS1/VEGFA	3
BP	GO:0050900	leukocyte migration	8/44	499/18670	1.87114e-05	0.000888166	0.000583663	MMP14/THBS1/COL1A1/COL1A2/SERPINE1/VEGFA/TREM1/SAA1	8
BP	GO:0071560	cellular response to transforming growth factor beta stimulus	6/44	249/18670	2.44643e-05	0.00111348	0.000731731	THBS1/COL3A1/COL1A1/COL1A2/COL4A2/POSTN	6
BP	GO:0010951	negative regulation of endopeptidase activity	6/44	250/18670	2.50221e-05	0.00111348	0.000731731	THBS1/SERPINE1/VEGFA/PI3/MMP9/LTF	6
BP	GO:0071559	response to transforming growth factor beta	6/44	255/18670	2.79668e-05	0.00120681	0.000793061	THBS1/COL3A1/COL1A1/COL1A2/COL4A2/POSTN	6
BP	GO:0030168	platelet activation	5/44	153/18670	2.90509e-05	0.0012093	0.000794695	COL3A1/COL1A1/COL1A2/SAA1/PDPN	5
BP	GO:0030194	positive regulation of blood coagulation	3/44	26/18670	3.05721e-05	0.0012093	0.000794695	THBS1/SERPINE1/PDPN	3
BP	GO:1900048	positive regulation of hemostasis	3/44	26/18670	3.05721e-05	0.0012093	0.000794695	THBS1/SERPINE1/PDPN	3
BP	GO:0010466	negative regulation of peptidase activity	6/44	262/18670	3.25522e-05	0.00125282	0.000823297	THBS1/SERPINE1/VEGFA/PI3/MMP9/LTF	6
BP	GO:0050820	positive regulation of coagulation	3/44	27/18670	3.4337e-05	0.00128673	0.000845585	THBS1/SERPINE1/PDPN	3
BP	GO:0048660	regulation of smooth muscle cell proliferation	5/44	169/18670	4.67495e-05	0.00170695	0.00112173	THBS1/SOD2/NAMPT/MMP9/IGFBP3	5
BP	GO:0048659	smooth muscle cell proliferation	5/44	171/18670	4.94444e-05	0.00176022	0.00115674	THBS1/SOD2/NAMPT/MMP9/IGFBP3	5
BP	GO:0030324	lung development	5/44	172/18670	5.08362e-05	0.00176563	0.00116029	MMP14/LIF/VEGFA/CHI3L1/PDPN	5
BP	GO:0007162	negative regulation of cell adhesion	6/44	289/18670	5.62326e-05	0.001878	0.00123414	MMP14/THBS1/COL1A1/SERPINE1/VEGFA/POSTN	6
BP	GO:0030323	respiratory tube development	5/44	176/18670	5.67093e-05	0.001878	0.00123414	MMP14/LIF/VEGFA/CHI3L1/PDPN	5
BP	GO:2000117	negative regulation of cysteine-type endopeptidase activity	4/44	92/18670	6.44573e-05	0.00208607	0.00137087	THBS1/VEGFA/MMP9/LTF	4
BP	GO:0060541	respiratory system development	5/44	198/18670	9.89854e-05	0.00313234	0.00205843	MMP14/LIF/VEGFA/CHI3L1/PDPN	5
BP	GO:0097529	myeloid leukocyte migration	5/44	210/18670	0.00013048	0.0040392	0.00265438	MMP14/THBS1/SERPINE1/VEGFA/SAA1	5
BP	GO:0001101	response to acid chemical	6/44	343/18670	0.000144177	0.00436825	0.00287062	COL5A2/COL4A1/COL3A1/COL1A1/COL1A2/VEGFA	6
BP	GO:0060349	bone morphogenesis	4/44	114/18670	0.000148248	0.00439364	0.0028873	MMP14/COL1A1/COL6A2/LTF	4
BP	GO:0030225	macrophage differentiation	3/44	44/18670	0.000151186	0.00439364	0.0028873	LIF/VEGFA/MMP9	3
BP	GO:0006953	acute-phase response	3/44	47/18670	0.00018419	0.00524573	0.00344726	SAA2/SAA1/CD163	3
BP	GO:0045861	negative regulation of proteolysis	6/44	363/18670	0.000196073	0.00546136	0.00358896	THBS1/SERPINE1/VEGFA/PI3/MMP9/LTF	6
BP	GO:1904018	positive regulation of vasculature development	5/44	230/18670	0.000199432	0.00546136	0.00358896	THBS1/SOD2/SERPINE1/VEGFA/CHI3L1	5
BP	GO:0002576	platelet degranulation	4/44	128/18670	0.000231399	0.00602964	0.00396241	THBS1/SERPINE1/VEGFA/F13A1	4
BP	GO:0002687	positive regulation of leukocyte migration	4/44	128/18670	0.000231399	0.00602964	0.00396241	MMP14/THBS1/SERPINE1/VEGFA	4
BP	GO:0033002	muscle cell proliferation	5/44	239/18670	0.000238267	0.00602964	0.00396241	THBS1/SOD2/NAMPT/MMP9/IGFBP3	5
BP	GO:0010749	regulation of nitric oxide mediated signal transduction	2/44	10/18670	0.000241355	0.00602964	0.00396241	THBS1/VEGFA	2
BP	GO:0051918	negative regulation of fibrinolysis	2/44	10/18670	0.000241355	0.00602964	0.00396241	THBS1/SERPINE1	2
BP	GO:0031638	zymogen activation	3/44	53/18670	0.000263491	0.0063595	0.00417918	MMP14/THBS1/SERPINE1	3
BP	GO:1905517	macrophage migration	3/44	53/18670	0.000263491	0.0063595	0.00417918	MMP14/THBS1/SAA1	3
BP	GO:0070206	protein trimerization	3/44	54/18670	0.000278532	0.0066105	0.00434412	COL1A1/COL1A2/COL6A2	3
BP	GO:0001541	ovarian follicle development	3/44	55/18670	0.000294118	0.00676509	0.00444571	MMP14/PTX3/VEGFA	3
BP	GO:0044793	negative regulation by host of viral process	2/44	11/18670	0.000294547	0.00676509	0.00444571	PTX3/LTF	2
BP	GO:0070482	response to oxygen levels	6/44	394/18670	0.000304651	0.00688608	0.00452523	MMP14/THBS1/NAMPT/COL1A1/VEGFA/POSTN	6
BP	GO:0090183	regulation of kidney development	3/44	56/18670	0.000310256	0.00690319	0.00453647	LIF/VEGFA/MMP9	3
BP	GO:0001503	ossification	6/44	398/18670	0.00032155	0.00704443	0.00462928	MMP14/COL5A2/COL1A1/COL1A2/LTF/IGFBP3	6
BP	GO:0060707	trophoblast giant cell differentiation	2/44	12/18670	0.000352927	0.00761467	0.00500402	SOCS3/LIF	2
BP	GO:0051893	regulation of focal adhesion assembly	3/44	60/18670	0.000380499	0.00796809	0.00523628	MMP14/THBS1/VEGFA	3
BP	GO:0090109	regulation of cell-substrate junction assembly	3/44	60/18670	0.000380499	0.00796809	0.00523628	MMP14/THBS1/VEGFA	3
BP	GO:0090303	positive regulation of wound healing	3/44	61/18670	0.000399523	0.00824523	0.0054184	THBS1/SERPINE1/PDPN	3
BP	GO:0048592	eye morphogenesis	4/44	149/18670	0.000412665	0.00835289	0.00548915	COL5A2/COL8A1/COL5A1/VEGFA	4
BP	GO:0060712	spongiotrophoblast layer development	2/44	13/18670	0.000416471	0.00835289	0.00548915	SOCS3/LIF	2
BP	GO:0043588	skin development	6/44	419/18670	0.000422755	0.00836115	0.00549458	COL5A2/COL5A1/COL3A1/COL1A1/COL1A2/PI3	6
BP	GO:1901342	regulation of vasculature development	6/44	422/18670	0.000439045	0.00856438	0.00562813	THBS1/SOD2/SERPINE1/COL4A2/VEGFA/CHI3L1	6
BP	GO:0052548	regulation of endopeptidase activity	6/44	425/18670	0.000455822	0.0087715	0.00576424	THBS1/SERPINE1/VEGFA/PI3/MMP9/LTF	6
BP	GO:0010755	regulation of plasminogen activation	2/44	14/18670	0.000485155	0.00896129	0.00588896	THBS1/SERPINE1	2
BP	GO:0034356	NAD biosynthesis via nicotinamide riboside salvage pathway	2/44	14/18670	0.000485155	0.00896129	0.00588896	NAMPT/NNMT	2
BP	GO:0051917	regulation of fibrinolysis	2/44	14/18670	0.000485155	0.00896129	0.00588896	THBS1/SERPINE1	2
BP	GO:0030856	regulation of epithelial cell differentiation	4/44	156/18670	0.000490857	0.00896129	0.00588896	LIF/SERPINE1/VEGFA/MMP9	4
BP	GO:1903391	regulation of adherens junction organization	3/44	67/18670	0.000526578	0.00949174	0.00623755	MMP14/THBS1/VEGFA	3
BP	GO:0050918	positive chemotaxis	3/44	68/18670	0.000549978	0.00978962	0.0064333	VEGFA/SAA2/SAA1	3
BP	GO:0052547	regulation of peptidase activity	6/44	452/18670	0.000630487	0.0110841	0.00728399	THBS1/SERPINE1/VEGFA/PI3/MMP9/LTF	6
BP	GO:0060350	endochondral bone morphogenesis	3/44	73/18670	0.000676968	0.0117561	0.00772561	MMP14/COL1A1/COL6A2	3
BP	GO:1903036	positive regulation of response to wounding	3/44	74/18670	0.000704416	0.0120854	0.00794199	THBS1/SERPINE1/PDPN	3
BP	GO:0060326	cell chemotaxis	5/44	304/18670	0.000714945	0.0120925	0.00794668	THBS1/SERPINE1/VEGFA/SAA2/SAA1	5
BP	GO:0035988	chondrocyte proliferation	2/44	17/18670	0.000721816	0.0120925	0.00794668	MMP14/LTF	2
BP	GO:0051895	negative regulation of focal adhesion assembly	2/44	18/18670	0.000810828	0.0134258	0.00882284	MMP14/THBS1	2
BP	GO:0030193	regulation of blood coagulation	3/44	79/18670	0.0008523	0.0137387	0.00902844	THBS1/SERPINE1/PDPN	3
BP	GO:0008217	regulation of blood pressure	4/44	182/18670	0.00087475	0.0137387	0.00902844	SOD2/NAMPT/COL1A2/POSTN	4
BP	GO:0061138	morphogenesis of a branching epithelium	4/44	182/18670	0.00087475	0.0137387	0.00902844	MMP14/SOCS3/COL4A1/VEGFA	4
BP	GO:0022617	extracellular matrix disassembly	3/44	80/18670	0.000884056	0.0137387	0.00902844	MMP14/PDPN/MMP9	3
BP	GO:1900046	regulation of hemostasis	3/44	80/18670	0.000884056	0.0137387	0.00902844	THBS1/SERPINE1/PDPN	3
BP	GO:0036303	lymph vessel morphogenesis	2/44	19/18670	0.000904863	0.0137387	0.00902844	VEGFA/PDPN	2
BP	GO:2000696	regulation of epithelial cell differentiation involved in kidney development	2/44	19/18670	0.000904863	0.0137387	0.00902844	LIF/MMP9	2
BP	GO:0007045	cell-substrate adherens junction assembly	3/44	81/18670	0.000916554	0.0137387	0.00902844	MMP14/THBS1/VEGFA	3
BP	GO:0048041	focal adhesion assembly	3/44	81/18670	0.000916554	0.0137387	0.00902844	MMP14/THBS1/VEGFA	3
BP	GO:1905523	positive regulation of macrophage migration	2/44	20/18670	0.0010039	0.0146509	0.00962795	MMP14/THBS1	2
BP	GO:0014910	regulation of smooth muscle cell migration	3/44	84/18670	0.00101857	0.0146509	0.00962795	SERPINE1/POSTN/IGFBP3	3
BP	GO:0043154	negative regulation of cysteine-type endopeptidase activity involved in apoptotic process	3/44	84/18670	0.00101857	0.0146509	0.00962795	THBS1/VEGFA/MMP9	3
BP	GO:0050818	regulation of coagulation	3/44	84/18670	0.00101857	0.0146509	0.00962795	THBS1/SERPINE1/PDPN	3
BP	GO:0002690	positive regulation of leukocyte chemotaxis	3/44	87/18670	0.00112751	0.0160557	0.0105511	THBS1/SERPINE1/VEGFA	3
BP	GO:0001763	morphogenesis of a branching structure	4/44	196/18670	0.00115156	0.0160766	0.0105648	MMP14/SOCS3/COL4A1/VEGFA	4
BP	GO:0002685	regulation of leukocyte migration	4/44	196/18670	0.00115156	0.0160766	0.0105648	MMP14/THBS1/SERPINE1/VEGFA	4
BP	GO:1901888	regulation of cell junction assembly	3/44	88/18670	0.00116539	0.0161118	0.010588	MMP14/THBS1/VEGFA	3
BP	GO:0034333	adherens junction assembly	3/44	90/18670	0.00124355	0.0170271	0.0111894	MMP14/THBS1/VEGFA	3
BP	GO:0014909	smooth muscle cell migration	3/44	91/18670	0.00128384	0.0174113	0.0114419	SERPINE1/POSTN/IGFBP3	3
BP	GO:1901889	negative regulation of cell junction assembly	2/44	23/18670	0.00133078	0.0175983	0.0115648	MMP14/THBS1	2
BP	GO:0002573	myeloid leukocyte differentiation	4/44	204/18670	0.0013347	0.0175983	0.0115648	LIF/VEGFA/MMP9/LTF	4
BP	GO:0045766	positive regulation of angiogenesis	4/44	204/18670	0.0013347	0.0175983	0.0115648	THBS1/SERPINE1/VEGFA/CHI3L1	4
BP	GO:2001026	regulation of endothelial cell chemotaxis	2/44	24/18670	0.00144959	0.0188123	0.0123626	THBS1/VEGFA	2
BP	GO:0061326	renal tubule development	3/44	95/18670	0.0014532	0.0188123	0.0123626	LIF/COL4A1/VEGFA	3
BP	GO:0008585	female gonad development	3/44	96/18670	0.00149762	0.0192127	0.0126258	MMP14/PTX3/VEGFA	3
BP	GO:0007044	cell-substrate junction assembly	3/44	97/18670	0.00154289	0.0194814	0.0128023	MMP14/THBS1/VEGFA	3
BP	GO:0001654	eye development	5/44	362/18670	0.00155589	0.0194814	0.0128023	COL5A2/COL8A1/COL5A1/COL4A1/VEGFA	5
BP	GO:0001945	lymph vessel development	2/44	25/18670	0.00157329	0.0194814	0.0128023	VEGFA/PDPN	2
BP	GO:0031639	plasminogen activation	2/44	25/18670	0.00157329	0.0194814	0.0128023	THBS1/SERPINE1	2
BP	GO:0032102	negative regulation of response to external stimulus	5/44	365/18670	0.00161338	0.0198056	0.0130154	SOCS3/THBS1/SERPINE1/SAA1/LTF	5
BP	GO:0150063	visual system development	5/44	366/18670	0.00163289	0.0198738	0.0130601	COL5A2/COL8A1/COL5A1/COL4A1/VEGFA	5
BP	GO:0060348	bone development	4/44	217/18670	0.00167437	0.019902	0.0130787	MMP14/COL1A1/COL6A2/LTF	4
BP	GO:0045992	negative regulation of embryonic development	2/44	26/18670	0.00170185	0.019902	0.0130787	COL5A2/COL5A1	2
BP	GO:0060706	cell differentiation involved in embryonic placenta development	2/44	26/18670	0.00170185	0.019902	0.0130787	SOCS3/LIF	2
BP	GO:0036293	response to decreased oxygen levels	5/44	370/18670	0.00171266	0.019902	0.0130787	MMP14/THBS1/NAMPT/VEGFA/POSTN	5
BP	GO:0046545	development of primary female sexual characteristics	3/44	101/18670	0.00173253	0.019902	0.0130787	MMP14/PTX3/VEGFA	3
BP	GO:0048661	positive regulation of smooth muscle cell proliferation	3/44	101/18670	0.00173253	0.019902	0.0130787	THBS1/NAMPT/MMP9	3
BP	GO:0048880	sensory system development	5/44	371/18670	0.00173304	0.019902	0.0130787	COL5A2/COL8A1/COL5A1/COL4A1/VEGFA	5
BP	GO:0002526	acute inflammatory response	4/44	220/18670	0.00176054	0.0200561	0.01318	SAA2/TREM1/SAA1/CD163	4
BP	GO:0030595	leukocyte chemotaxis	4/44	224/18670	0.00188019	0.0211236	0.0138815	THBS1/SERPINE1/VEGFA/SAA1	4
BP	GO:0014812	muscle cell migration	3/44	104/18670	0.00188391	0.0211236	0.0138815	SERPINE1/POSTN/IGFBP3	3
BP	GO:0006614	SRP-dependent cotranslational protein targeting to membrane	3/44	105/18670	0.00193615	0.021452	0.0140973	RN7SL1/RN7SL3/RN7SL2	3
BP	GO:0001958	endochondral ossification	2/44	28/18670	0.00197347	0.021452	0.0140973	MMP14/COL1A1	2
BP	GO:0036075	replacement ossification	2/44	28/18670	0.00197347	0.021452	0.0140973	MMP14/COL1A1	2
BP	GO:0042730	fibrinolysis	2/44	28/18670	0.00197347	0.021452	0.0140973	THBS1/SERPINE1	2
BP	GO:0045765	regulation of angiogenesis	5/44	383/18670	0.00199182	0.0214875	0.0141207	THBS1/SERPINE1/COL4A2/VEGFA/CHI3L1	5
BP	GO:2001234	negative regulation of apoptotic signaling pathway	4/44	230/18670	0.00207008	0.0221639	0.0145651	THBS1/SOD2/SERPINE1/MMP9	4
BP	GO:0007263	nitric oxide mediated signal transduction	2/44	29/18670	0.00211648	0.022325	0.014671	THBS1/VEGFA	2
BP	GO:0044788	modulation by host of viral process	2/44	29/18670	0.00211648	0.022325	0.014671	PTX3/LTF	2
BP	GO:0006613	cotranslational protein targeting to membrane	3/44	109/18670	0.00215412	0.0225549	0.0148221	RN7SL1/RN7SL3/RN7SL2	3
BP	GO:0048705	skeletal system morphogenesis	4/44	239/18670	0.00237926	0.0244081	0.0160399	MMP14/COL1A1/COL6A2/LTF	4
BP	GO:2000116	regulation of cysteine-type endopeptidase activity	4/44	239/18670	0.00237926	0.0244081	0.0160399	THBS1/VEGFA/MMP9/LTF	4
BP	GO:0035767	endothelial cell chemotaxis	2/44	31/18670	0.00241681	0.0244081	0.0160399	THBS1/VEGFA	2
BP	GO:0044319	wound healing, spreading of cells	2/44	31/18670	0.00241681	0.0244081	0.0160399	COL5A1/PDPN	2
BP	GO:0090505	epiboly involved in wound healing	2/44	31/18670	0.00241681	0.0244081	0.0160399	COL5A1/PDPN	2
BP	GO:0002688	regulation of leukocyte chemotaxis	3/44	114/18670	0.00244729	0.0244176	0.0160462	THBS1/SERPINE1/VEGFA	3
BP	GO:0034329	cell junction assembly	4/44	241/18670	0.00245205	0.0244176	0.0160462	MMP14/THBS1/FLNC/VEGFA	4
BP	GO:0046660	female sex differentiation	3/44	115/18670	0.00250873	0.0248086	0.0163031	MMP14/PTX3/VEGFA	3
BP	GO:0001569	branching involved in blood vessel morphogenesis	2/44	32/18670	0.00257409	0.0249354	0.0163864	COL4A1/VEGFA	2
BP	GO:0071295	cellular response to vitamin	2/44	32/18670	0.00257409	0.0249354	0.0163864	COL1A1/POSTN	2
BP	GO:0090504	epiboly	2/44	32/18670	0.00257409	0.0249354	0.0163864	COL5A1/PDPN	2
BP	GO:0045047	protein targeting to ER	3/44	118/18670	0.00269878	0.0259667	0.0170641	RN7SL1/RN7SL3/RN7SL2	3
BP	GO:0030099	myeloid cell differentiation	5/44	416/18670	0.00284934	0.0272313	0.0178952	LIF/THBS1/VEGFA/MMP9/LTF	5
BP	GO:0019730	antimicrobial humoral response	3/44	122/18670	0.00296571	0.027968	0.0183793	PI3/LTF/PLA2G2A	3
BP	GO:0072599	establishment of protein localization to endoplasmic reticulum	3/44	122/18670	0.00296571	0.027968	0.0183793	RN7SL1/RN7SL3/RN7SL2	3
BP	GO:0090596	sensory organ morphogenesis	4/44	256/18670	0.00304769	0.028552	0.0187631	COL5A2/COL8A1/COL5A1/VEGFA	4
BP	GO:1905332	positive regulation of morphogenesis of an epithelium	2/44	35/18670	0.00307406	0.0286108	0.0188018	LIF/VEGFA	2
BP	GO:0048568	embryonic organ development	5/44	428/18670	0.00321918	0.029767	0.0195615	MMP14/SOCS3/LIF/COL5A2/VEGFA	5
BP	GO:0048608	reproductive structure development	5/44	431/18670	0.00331683	0.030472	0.0200248	MMP14/SOCS3/LIF/PTX3/VEGFA	5
BP	GO:0051291	protein heterooligomerization	3/44	128/18670	0.00339568	0.0307245	0.0201908	COL1A1/COL1A2/COL6A2	3
BP	GO:0050673	epithelial cell proliferation	5/44	434/18670	0.0034166	0.0307245	0.0201908	MMP14/COL8A1/THBS1/VEGFA/IGFBP3	5
BP	GO:0061458	reproductive system development	5/44	434/18670	0.0034166	0.0307245	0.0201908	MMP14/SOCS3/LIF/PTX3/VEGFA	5
BP	GO:0014912	negative regulation of smooth muscle cell migration	2/44	37/18670	0.00343061	0.0307245	0.0201908	SERPINE1/IGFBP3	2
BP	GO:0048246	macrophage chemotaxis	2/44	38/18670	0.0036158	0.0321806	0.0211477	THBS1/SAA1	2
BP	GO:0042476	odontogenesis	3/44	132/18670	0.00370248	0.0327474	0.0215202	COL1A1/COL1A2/SERPINE1	3
BP	GO:0035886	vascular smooth muscle cell differentiation	2/44	39/18670	0.00380556	0.0332461	0.0218479	SOD2/VEGFA	2
BP	GO:1905521	regulation of macrophage migration	2/44	39/18670	0.00380556	0.0332461	0.0218479	MMP14/THBS1	2
BP	GO:0061448	connective tissue development	4/44	273/18670	0.00383476	0.033297	0.0218813	COL5A1/COL1A1/CHI3L1/COL6A2	4
BP	GO:0050921	positive regulation of chemotaxis	3/44	135/18670	0.00394336	0.0340324	0.0223646	THBS1/SERPINE1/VEGFA	3
BP	GO:0090184	positive regulation of kidney development	2/44	40/18670	0.00399988	0.0343122	0.0225485	LIF/VEGFA	2
BP	GO:0010955	negative regulation of protein processing	2/44	41/18670	0.00419873	0.0355892	0.0233877	THBS1/SERPINE1	2
BP	GO:1903318	negative regulation of protein maturation	2/44	41/18670	0.00419873	0.0355892	0.0233877	THBS1/SERPINE1	2
BP	GO:0010470	regulation of gastrulation	2/44	42/18670	0.00440209	0.0370922	0.0243753	COL5A2/COL5A1	2
BP	GO:0034332	adherens junction organization	3/44	142/18670	0.00454201	0.038046	0.0250022	MMP14/THBS1/VEGFA	3
BP	GO:0044344	cellular response to fibroblast growth factor stimulus	3/44	143/18670	0.00463177	0.038571	0.0253472	THBS1/COL1A1/POSTN	3
BP	GO:0034330	cell junction organization	4/44	290/18670	0.00474997	0.0393253	0.0258428	MMP14/THBS1/FLNC/VEGFA	4
BP	GO:0071356	cellular response to tumor necrosis factor	4/44	291/18670	0.00480799	0.039465	0.0259346	THBS1/COL1A1/CHI3L1/POSTN	4
BP	GO:0035850	epithelial cell differentiation involved in kidney development	2/44	44/18670	0.00482227	0.039465	0.0259346	LIF/MMP9	2
BP	GO:0072001	renal system development	4/44	293/18670	0.00492546	0.0400792	0.0263383	LIF/COL4A1/VEGFA/MMP9	4
BP	GO:0070972	protein localization to endoplasmic reticulum	3/44	147/18670	0.00500158	0.0404673	0.0265933	RN7SL1/RN7SL3/RN7SL2	3
BP	GO:0061041	regulation of wound healing	3/44	148/18670	0.00509674	0.0410042	0.0269462	THBS1/SERPINE1/PDPN	3
BP	GO:0071675	regulation of mononuclear cell migration	2/44	46/18670	0.00526023	0.0416211	0.0273515	THBS1/SERPINE1	2
BP	GO:1903587	regulation of blood vessel endothelial cell proliferation involved in sprouting angiogenesis	2/44	46/18670	0.00526023	0.0416211	0.0273515	THBS1/VEGFA	2
BP	GO:0048754	branching morphogenesis of an epithelial tube	3/44	150/18670	0.00529033	0.0416211	0.0273515	MMP14/COL4A1/VEGFA	3
BP	GO:0071774	response to fibroblast growth factor	3/44	150/18670	0.00529033	0.0416211	0.0273515	THBS1/COL1A1/POSTN	3
BP	GO:0050727	regulation of inflammatory response	5/44	485/18670	0.00546375	0.0424556	0.0278999	SOCS3/SERPINE1/SAA1/MMP9/PLA2G2A	5
BP	GO:0030574	collagen catabolic process	2/44	47/18670	0.00548584	0.0424556	0.0278999	MMP14/MMP9	2
BP	GO:0060351	cartilage development involved in endochondral bone morphogenesis	2/44	47/18670	0.00548584	0.0424556	0.0278999	COL1A1/COL6A2	2
BP	GO:0045807	positive regulation of endocytosis	3/44	153/18670	0.00558895	0.0430198	0.0282707	PTX3/SERPINE1/VEGFA	3
BP	GO:0030857	negative regulation of epithelial cell differentiation	2/44	49/18670	0.00595017	0.045554	0.0299361	VEGFA/MMP9	2
BP	GO:0034612	response to tumor necrosis factor	4/44	312/18670	0.00613934	0.0466293	0.0306427	THBS1/COL1A1/CHI3L1/POSTN	4
BP	GO:0010718	positive regulation of epithelial to mesenchymal transition	2/44	50/18670	0.00618887	0.0466293	0.0306427	COL1A1/PDPN	2
BP	GO:0070741	response to interleukin-6	2/44	50/18670	0.00618887	0.0466293	0.0306427	SOCS3/CHI3L1	2
BP	GO:0006898	receptor-mediated endocytosis	4/44	316/18670	0.00641813	0.0477031	0.0313484	SERPINE1/VEGFA/SAA1/CD163	4
BP	GO:0007566	embryo implantation	2/44	51/18670	0.00643188	0.0477031	0.0313484	LIF/MMP9	2
BP	GO:0048260	positive regulation of receptor-mediated endocytosis	2/44	51/18670	0.00643188	0.0477031	0.0313484	SERPINE1/VEGFA	2
BP	GO:0031214	biomineral tissue development	3/44	163/18670	0.00665681	0.0487753	0.0320529	COL1A1/COL1A2/LTF	3
BP	GO:0009620	response to fungus	2/44	52/18670	0.0066792	0.0487753	0.0320529	PTX3/LTF	2
BP	GO:1900024	regulation of substrate adhesion-dependent cell spreading	2/44	52/18670	0.0066792	0.0487753	0.0320529	PDPN/POSTN	2
BP	GO:0007568	aging	4/44	321/18670	0.00677833	0.0492466	0.0323627	SOD2/NAMPT/SERPINE1/COL4A2	4
BP	GO:0032103	positive regulation of response to external stimulus	4/44	323/18670	0.0069261	0.0493472	0.0324288	THBS1/SERPINE1/VEGFA/PLA2G2A	4
BP	GO:0002043	blood vessel endothelial cell proliferation involved in sprouting angiogenesis	2/44	53/18670	0.00693079	0.0493472	0.0324288	THBS1/VEGFA	2
BP	GO:0030195	negative regulation of blood coagulation	2/44	53/18670	0.00693079	0.0493472	0.0324288	THBS1/SERPINE1	2
BP	GO:0032964	collagen biosynthetic process	2/44	53/18670	0.00693079	0.0493472	0.0324288	COL5A1/COL1A1	2
CC	GO:0098644	complex of collagen trimers	8/43	19/19717	1.90403e-17	1.73267e-15	1.14242e-15	COL5A2/COL8A1/COL5A1/COL4A1/COL3A1/COL1A1/COL1A2/COL4A2	8
CC	GO:0062023	collagen-containing extracellular matrix	14/43	406/19717	8.98296e-14	4.08725e-12	2.69489e-12	COL5A2/COL8A1/THBS1/COL5A1/COL4A1/COL3A1/COL1A1/COL1A2/SERPINE1/COL4A2/F13A1/COL6A2/POSTN/MMP9	14
CC	GO:0044420	extracellular matrix component	8/43	51/19717	1.52498e-13	4.62577e-12	3.04996e-12	COL5A2/COL8A1/COL5A1/COL4A1/COL3A1/COL1A1/COL1A2/COL4A2	8
CC	GO:0005581	collagen trimer	9/43	87/19717	2.06802e-13	4.70475e-12	3.10204e-12	COL5A2/COL8A1/COL5A1/COL4A1/COL3A1/COL1A1/COL1A2/COL4A2/COL6A2	9
CC	GO:0005788	endoplasmic reticulum lumen	12/43	309/19717	1.7628e-12	3.20829e-11	2.11536e-11	CHI3L17/COL5A2/COL8A1/THBS1/COL5A1/COL4A1/COL3A1/COL1A1/COL1A2/COL4A2/COL6A2/IGFBP3	12
CC	GO:0005583	fibrillar collagen trimer	5/43	11/19717	1.77458e-11	2.30695e-10	1.52107e-10	COL5A2/COL5A1/COL3A1/COL1A1/COL1A2	5
CC	GO:0098643	banded collagen fibril	5/43	11/19717	1.77458e-11	2.30695e-10	1.52107e-10	COL5A2/COL5A1/COL3A1/COL1A1/COL1A2	5
CC	GO:0060205	cytoplasmic vesicle lumen	8/43	338/19717	5.90231e-07	6.10241e-06	4.02357e-06	THBS1/PTX3/SERPINE1/VEGFA/F13A1/SAA1/CHI3L1/LTF	8
CC	GO:0031983	vesicle lumen	8/43	339/19717	6.03535e-07	6.10241e-06	4.02357e-06	THBS1/PTX3/SERPINE1/VEGFA/F13A1/SAA1/CHI3L1/LTF	8
CC	GO:0005786	signal recognition particle, endoplasmic reticulum targeting	3/43	16/19717	5.30442e-06	4.57702e-05	3.01782e-05	RN7SL1/RN7SL3/RN7SL2	3
CC	GO:0034774	secretory granule lumen	7/43	321/19717	5.53266e-06	4.57702e-05	3.01782e-05	THBS1/PTX3/SERPINE1/VEGFA/F13A1/CHI3L1/LTF	7
CC	GO:0048500	signal recognition particle	3/43	19/19717	9.13674e-06	6.9287e-05	4.56837e-05	RN7SL1/RN7SL3/RN7SL2	3
CC	GO:0031093	platelet alpha granule lumen	4/43	67/19717	1.35996e-05	9.51972e-05	6.27674e-05	THBS1/SERPINE1/VEGFA/F13A1	4
CC	GO:0031091	platelet alpha granule	4/43	91/19717	4.56553e-05	0.00029676	0.000195666	THBS1/SERPINE1/VEGFA/F13A1	4
CC	GO:0005604	basement membrane	4/43	95/19717	5.40395e-05	0.00032784	0.000216158	COL8A1/COL5A1/COL4A1/COL4A2	4
CC	GO:1904724	tertiary granule lumen	3/43	55/19717	0.000234201	0.00133202	0.000878252	PTX3/MMP9/LTF	3
CC	GO:0035580	specific granule lumen	3/43	62/19717	0.000334052	0.00178816	0.00117901	PTX3/CHI3L1/LTF	3
CC	GO:0071682	endocytic vesicle lumen	2/43	20/19717	0.000860951	0.00435259	0.00286984	SAA1/LTF	2
CC	GO:0034364	high-density lipoprotein particle	2/43	26/19717	0.00146051	0.00699505	0.00461212	SAA2/SAA1	2
CC	GO:0034358	plasma lipoprotein particle	2/43	37/19717	0.00294776	0.0127736	0.00842218	SAA2/SAA1	2
CC	GO:1990777	lipoprotein particle	2/43	37/19717	0.00294776	0.0127736	0.00842218	SAA2/SAA1	2
CC	GO:0032994	protein-lipid complex	2/43	39/19717	0.00327067	0.0135287	0.00892002	SAA2/SAA1	2
CC	GO:0042581	specific granule	3/43	160/19717	0.00510206	0.0201864	0.0133097	PTX3/CHI3L1/LTF	3
CC	GO:0070820	tertiary granule	3/43	164/19717	0.00546386	0.0207171	0.0136597	PTX3/MMP9/LTF	3
CC	GO:0016528	sarcoplasm	2/43	80/19717	0.0131825	0.0479842	0.0316379	THBS1/FLNC	2
MF	GO:0030020	extracellular matrix structural constituent conferring tensile strength	9/39	41/17697	1.50996e-16	1.93274e-14	1.23975e-14	COL5A2/COL8A1/COL5A1/COL4A1/COL3A1/COL1A1/COL1A2/COL4A2/COL6A2	9
MF	GO:0005201	extracellular matrix structural constituent	12/39	163/17697	7.80573e-16	4.99567e-14	3.20446e-14	COL5A2/COL8A1/THBS1/COL5A1/COL4A1/COL3A1/COL1A1/COL1A2/COL4A2/CHI3L1/COL6A2/POSTN	12
MF	GO:0048407	platelet-derived growth factor binding	5/39	11/17697	1.82236e-11	7.77538e-10	4.9875e-10	COL5A1/COL4A1/COL3A1/COL1A1/COL1A2	5
MF	GO:0019838	growth factor binding	7/39	137/17697	1.78657e-08	5.71701e-07	3.66716e-07	THBS1/COL5A1/COL4A1/COL3A1/COL1A1/COL1A2/IGFBP3	7
MF	GO:0008201	heparin binding	7/39	169/17697	7.60444e-08	1.94674e-06	1.24873e-06	CHI3L17/THBS1/COL5A1/VEGFA/SAA1/POSTN/LTF	7
MF	GO:0005539	glycosaminoglycan binding	7/39	229/17697	5.99381e-07	1.27868e-05	8.20205e-06	CHI3L17/THBS1/COL5A1/VEGFA/SAA1/POSTN/LTF	7
MF	GO:1901681	sulfur compound binding	7/39	250/17697	1.07973e-06	1.97436e-05	1.26645e-05	CHI3L17/THBS1/COL5A1/VEGFA/SAA1/POSTN/LTF	7
MF	GO:0001968	fibronectin binding	3/39	27/17697	2.79025e-05	0.000446441	0.000286368	THBS1/VEGFA/IGFBP3	3
MF	GO:0042056	chemoattractant activity	3/39	38/17697	7.91355e-05	0.00112548	0.000721938	VEGFA/SAA2/SAA1	3
MF	GO:0002020	protease binding	4/39	128/17697	0.000176522	0.00225948	0.00144934	COL3A1/COL1A1/COL1A2/SERPINE1	4
MF	GO:0005178	integrin binding	4/39	132/17697	0.000198673	0.00231183	0.00148292	MMP14/THBS1/COL5A1/COL3A1	4
MF	GO:0046332	SMAD binding	3/39	80/17697	0.000722987	0.00771186	0.00494675	COL5A2/COL3A1/COL1A2	3
MF	GO:0043394	proteoglycan binding	2/39	36/17697	0.00284355	0.0279981	0.0179593	THBS1/COL5A1	2
MF	GO:0048018	receptor ligand activity	5/39	482/17697	0.00393769	0.0360017	0.0230932	LIF/NAMPT/VEGFA/SAA2/SAA1	5
MF	GO:0050839	cell adhesion molecule binding	5/39	499/17697	0.0045604	0.0389154	0.0249622	MMP14/THBS1/COL5A1/COL3A1/POSTN	5
KEGG analysis results of upregulated genes in high-risk subgroup
	ID	Description	GeneRatio	BgRatio	pvalue	p.adjust	qvalue	geneID	Count
KEGG	hsa04974	Protein digestion and absorption	9/26	103/8108	1.57888e-11	1.43678e-09	1.21325e-09	COL5A2/COL8A1/COL5A1/COL4A1/COL3A1/COL1A1/COL1A2/COL4A2/COL6A2	9
KEGG	hsa04933	AGE-RAGE signaling pathway in diabetic complications	7/26	100/8108	1.90683e-08	8.67608e-07	7.32624e-07	COL4A1/COL3A1/COL1A1/COL1A2/SERPINE1/COL4A2/VEGFA	7
KEGG	hsa04926	Relaxin signaling pathway	7/26	129/8108	1.1212e-07	3.00693e-06	2.53911e-06	COL4A1/COL3A1/COL1A1/COL1A2/COL4A2/VEGFA/MMP9	7
KEGG	hsa04510	Focal adhesion	8/26	201/8108	1.32173e-07	3.00693e-06	2.53911e-06	THBS1/COL4A1/COL1A1/FLNC/COL1A2/COL4A2/VEGFA/COL6A2	8
KEGG	hsa04512	ECM-receptor interaction	6/26	88/8108	2.66155e-07	4.84403e-06	4.09039e-06	THBS1/COL4A1/COL1A1/COL1A2/COL4A2/COL6A2	6
KEGG	hsa05146	Amoebiasis	5/26	102/8108	1.52257e-05	0.000230924	0.000194996	COL4A1/COL3A1/COL1A1/COL1A2/COL4A2	5
KEGG	hsa05205	Proteoglycans in cancer	6/26	205/8108	3.66227e-05	0.000476095	0.000402023	THBS1/COL1A1/FLNC/COL1A2/VEGFA/MMP9	6
KEGG	hsa05165	Human papillomavirus infection	7/26	331/8108	5.96014e-05	0.000677965	0.000572487	THBS1/COL4A1/COL1A1/COL1A2/COL4A2/VEGFA/COL6A2	7
KEGG	hsa04115	p53 signaling pathway	4/26	73/8108	7.78297e-05	0.000786945	0.000664511	THBS1/STEAP3/SERPINE1/IGFBP3	4
KEGG	hsa04151	PI3K-Akt signaling pathway	7/26	354/8108	9.12549e-05	0.000830419	0.000701221	THBS1/COL4A1/COL1A1/COL1A2/COL4A2/VEGFA/COL6A2	7
KEGG	hsa05219	Bladder cancer	3/26	41/8108	0.000287852	0.00238132	0.00201083	THBS1/VEGFA/MMP9	3
KEGG	hsa04668	TNF signaling pathway	4/26	112/8108	0.000407981	0.00309386	0.00261251	MMP14/SOCS3/LIF/MMP9	4
KEGG	hsa05415	Diabetic cardiomyopathy	4/26	203/8108	0.00370123	0.0259086	0.0218777	COL3A1/COL1A1/COL1A2/MMP9	4
KEGG	hsa00760	Nicotinate and nicotinamide metabolism	2/26	35/8108	0.00551329	0.0358364	0.0302609	NAMPT/NNMT	2
KEGG	hsa04611	Platelet activation	3/26	124/8108	0.00702171	0.0425984	0.0359709	COL3A1/COL1A1/COL1A2	3
GO analysis results of downregulated genes in high-risk subgroups
ONTOLOGY	ID	Description	GeneRatio	BgRatio	pvalue	p.adjust	qvalue	geneID	Count
BP	GO:0008016	regulation of heart contraction	9/123	251/18670	4.31753e-05	0.0398262	0.0370192	UCN/KCNIP3/FXYD6/KCNIP2/ATP1A3/NPPA/FXYD7/CHGA/S100A1	9
BP	GO:0050905	neuromuscular process	6/123	107/18670	7.59747e-05	0.0398262	0.0370192	RAC3/UCN/PCDH15/JPH4/USH1C/GRIN1	6
BP	GO:0060452	positive regulation of cardiac muscle contraction	3/123	14/18670	9.63236e-05	0.0398262	0.0370192	UCN/NPPA/CHGA	3
BP	GO:0060047	heart contraction	9/123	280/18670	0.000100004	0.0398262	0.0370192	UCN/KCNIP3/FXYD6/KCNIP2/ATP1A3/NPPA/FXYD7/CHGA/S100A1	9
BP	GO:0003015	heart process	9/123	290/18670	0.000130408	0.0398262	0.0370192	UCN/KCNIP3/FXYD6/KCNIP2/ATP1A3/NPPA/FXYD7/CHGA/S100A1	9
BP	GO:0045989	positive regulation of striated muscle contraction	3/123	16/18670	0.000146769	0.0398262	0.0370192	UCN/NPPA/CHGA	3
BP	GO:1903522	regulation of blood circulation	9/123	297/18670	0.000156006	0.0398262	0.0370192	UCN/KCNIP3/FXYD6/KCNIP2/ATP1A3/NPPA/FXYD7/CHGA/S100A1	9
BP	GO:0021762	substantia nigra development	4/123	43/18670	0.000181478	0.0405376	0.0376805	CKB/NDRG2/INA/S100A1	4
BP	GO:0032095	regulation of response to food	3/123	19/18670	0.000250322	0.0497028	0.0461998	UCN/NPY/CCK	3
CC	GO:0098793	presynapse	12/132	491/19717	0.000116216	0.0105108	0.00952292	IGSF21/UCN/KCNIP3/SPTBN2/FXYD6/RAB3A/GRIN1/C1QL1/SNCB/SYN1/CPLX1/CCK	12
CC	GO:0043025	neuronal cell body	12/132	497/19717	0.000130183	0.0105108	0.00952292	MAST1/RAC3/UCN/CKB/SPTBN2/CRYAB/ATP1A3/SNCG/APOD/CPLX1/NRGN/CCK	12
CC	GO:0150034	distal axon	9/132	285/19717	0.000130654	0.0105108	0.00952292	RAC3/UCN/KCNIP3/NDRG2/STMN4/RAB3A/GRIN1/CPLX1/CCK	9
CC	GO:0043679	axon terminus	6/132	119/19717	0.000150154	0.0105108	0.00952292	UCN/KCNIP3/RAB3A/GRIN1/CPLX1/CCK	6
CC	GO:0044306	neuron projection terminus	6/132	138/19717	0.000335269	0.017541	0.0158924	UCN/KCNIP3/RAB3A/GRIN1/CPLX1/CCK	6
CC	GO:0043195	terminal bouton	4/132	51/19717	0.000375878	0.017541	0.0158924	RAB3A/GRIN1/CPLX1/CCK	4
CC	GO:0022626	cytosolic ribosome	5/132	112/19717	0.00094321	0.0340855	0.030882	APOD/RPS24/RPL32/RPS6/RPS28	5
CC	GO:0031225	anchored component of membrane	6/132	170/19717	0.00100573	0.0340855	0.030882	IGSF21/OMG/BCAN/RAB3A/LY6H/SYN1	6
CC	GO:0033267	axon part	9/132	382/19717	0.00109561	0.0340855	0.030882	RAC3/UCN/KCNIP3/NDRG2/STMN4/RAB3A/GRIN1/CPLX1/CCK	9
MF	GO:0005184	neuropeptide hormone activity	4/122	28/17697	3.87258e-05	0.0109207	0.00986489	UCN/NPPA/NPY/CCK	4
MF	GO:0005179	hormone activity	6/122	122/17697	0.000199893	0.0281849	0.02546	ENHO/UCN/NPPA/AMH/NPY/CCK	6
MF	GO:0048018	receptor ligand activity	11/122	482/17697	0.000505344	0.0475023	0.0429099	ENHO/UCN/FGF17/11NRGN/CMTM5/NPPA/AMH/GDF1/CRLF1/NPY/CCK	11
